# Supplementary material for: Glycerol 3-phosphate phosphatase/PGPH-2 counters metabolic stress and promotes healthy aging via a glycogen sensing-AMPK-HLH-30-autophagy axis in C. elegans
Source: Nat Commun. 2023 Aug 25;14:5214. doi: 10.1038/s41467-023-40857-y (PMC10457390; doi:10.1038/s41467-023-40857-y)
Supplement: Supplementary file 4 — Supplementary Data 1 [file 41467_2023_40857_MOESM4_ESM.xlsx]

## Sheet: Table S1
Supplementary Table S1: Summary results and statistical analysis of glucotoxicity assays.
Figure	Strain, treatment	Median survival (days)	% median change	Number of animals	Number of experiments	Mentel-Cox p-value
1G	Control	14		175	3
1G	pgph-2 o/e	17	+21.42%	91	3	p<0,0001
1J	Control	14		254	4
1J	pgph-2 o/e	17	+21.42%	88	4	p<0,0001 in comparison to Control animals
1J	daf-16(mu86)	13	-7.14%	376	4
1J	pgph-2o/e; daf-16(mu86)	14	0%	211	4	p<0,0001 in comparison to daf-16 animals
2D	Control	14		175	3
2D	pgph-2 o/e	17	+21.42%	91	3	p<0,0001 in comparison to Control
2D	hlh-30(tm1978)	14	0 %	204	3
2D	pgph-2o/e; hlh-30(tm1978)	14	0 %	100	3	p<0,0001 in comparison to pgph-2 o/e and in comparison to hlh-30 animals
4E	Control	14		336	4
4E	pgph-2 o/e	16	+14.28%	187	4	p<0,0001 in comparison to Control
4E	atg-18 (gk378)	11	-21.42%	309	4
4E	pgph-2o/e; atg-18(gk378)	11	-21.42%	384	4	p=0.3 in comparison to atg-18 animals
5H	Control	14		210	3
5H	pgph-2 o/e	18	+28.57%	117	3	p<0,0001 in comparison to Control
5H	aak-2(ok524)	14	0%	205	3
5H	pgph-2o/e; aak-2(ok524)	13	-7.1%	160	3	p<0,0001 in comparison to pgph-2 o/e and in comparison to aak-2 animals
7H	Control ; Ev	13		447	3
7H	pgph-2 o/e ; Ev	15	+15.38%	173	3	p<0,0001 in comparison to Control; Ev
7H	Control; pygl-1 (RNAi)	13	0%	491	3
7H	pgph-2 o/e ; pygl-1 (RNAi)	12	-20%	339	3	p<0,0001 in comparison to pgph-2 o/e. p=0.2 in comparison to Control; pygl-1 RNAi animals
