# Supplementary material for: Glycerol 3-phosphate phosphatase/PGPH-2 counters metabolic stress and promotes healthy aging via a glycogen sensing-AMPK-HLH-30-autophagy axis in C. elegans
Source: Nat Commun. 2023 Aug 25;14:5214. doi: 10.1038/s41467-023-40857-y (PMC10457390; doi:10.1038/s41467-023-40857-y)
Supplement: Supplementary file 5 — Supplementary Data 2 [file 41467_2023_40857_MOESM5_ESM.xlsx]

## Sheet: Table S2
Supplementary Table S2: List of genes upregulated in pgph-2 o/e animals vs WT in normal growth conditions.
Gene ID	Gene name	Log2 fold change	Functional description according to Simplemine from Wormbase
C02A12.4	lys-7	3.60409	Involved in defense response to other organism. Expressed in head neurons\; intestine\; and rectal gland cell.
F49E11.10	scl-2	3.05966	Predicted to be located in extracellular space. Expressed in intestinal cell. Is an ortholog of human CRISP2 (cysteine rich secretory protein 2) and PI15 (peptidase inhibitor 15).
ZK666.7	clec-61	4.42996	Predicted to enable carbohydrate binding activity. Involved in defense response to Gram-positive bacterium.
C14C6.5	C14C6.5	2.51577	Involved in innate immune response.
F28D1.5	thn-2	3.65555	Involved in defense response to Gram-negative bacterium and defense response to Gram-positive bacterium. Predicted to be located in extracellular region.
F54F3.3	lipl-1	3.49522	Predicted to enable hydrolase activity, acting on ester bonds. Involved in lipid catabolic process. Located in lysosome. Expressed in intestine. Human ortholog(s) of this gene implicated in Wolman disease\; autosomal recessive congenital ichthyosis 8\; and cholesterol ester storage disease. Is an ortholog of several human genes including LIPA (lipase A, lysosomal acid type)\; LIPF (lipase F, gast…
C50F7.5	C50F7.5	3.23915	Enriched in head mesodermal cell\; intestine\; mechanosensory neurons\; and in male based on microarray and RNA-seq studies. Is affected by several genes including daf-16\; daf-2\; and glp-1 based on microarray\; RNA-seq\; tiling array\; and studies. Is affected by thirty-eight chemicals including 1-methylnicotinamide\; rotenone\; and Tunicamycin based on RNA-seq and microarray studies.
ZK666.6	clec-60	3.1271	Involved in defense response to Gram-positive bacterium. Expressed in intestine.
H19N07.3	scb-1	2.00612	Located in nucleus. Expressed in somatic cell.
Y54G2A.8	clec-82	3.13666	Predicted to enable carbohydrate binding activity. Involved in defense response to Gram-positive bacterium.
F09C8.1	F09C8.1	2.26658	Predicted to enable phospholipase activity. Predicted to be involved in phospholipid metabolic process. Expressed in intestine. Is an ortholog of human PLB1 (phospholipase B1).
F10G2.3	clec-7	1.97717	Predicted to enable carbohydrate binding activity. Involved in defense response to Gram-positive bacterium.
F53A9.8	F53A9.8	1.38268	Involved in defense response to Gram-positive bacterium.
F55G11.4	F55G11.4	1.39977	Involved in defense response to Gram-negative bacterium. Expressed in intestine.
T08A9.12	spp-2	1.17794	Involved in defense response to Gram-positive bacterium.
F27C8.4	spp-18	1.53559	Involved in innate immune response.
Y105C5B.15	Y105C5B.15	1.30398	Predicted to enable acid phosphatase activity and metal ion binding activity. Predicted to be involved in dephosphorylation. Is an ortholog of human ACP7 (acid phosphatase 7, tartrate resistant (putative)).
C29F3.2	wrt-8	2.27258	Predicted to enable peptidase activity. Predicted to be involved in cell-cell signaling and protein autoprocessing. Predicted to be located in cell surface\; extracellular space\; and plasma membrane. Expressed in hyp10\; hyp6\; hyp7 syncytium\; hyp8\; and hyp9. Human ortholog(s) of this gene implicated in 46,XY sex reversal 7. Is an ortholog of human DHH (desert hedgehog signaling molecule).
R11G11.14	lipl-3	2.80277	Predicted to enable hydrolase activity, acting on ester bonds. Involved in lipid catabolic process. Located in lysosome. Human ortholog(s) of this gene implicated in autosomal recessive congenital ichthyosis 8. Is an ortholog of human LIPN (lipase family member N).
F42F12.6	nspc-13	2.92825	Enriched in neurons based on microarray studies. Is affected by several genes including daf-16\; daf-2\; and glp-1 based on microarray\; RNA-seq\; tiling array\; and studies. Is affected by twenty chemicals including rotenone\; mianserin\; and D-glucose based on RNA-seq and microarray studies.
D1025.6	nspc-16	3.47614	Enriched in neurons based on microarray studies. Is affected by several genes including daf-16\; daf-2\; and glp-1 based on microarray\; tiling array\; RNA-seq\; and studies. Is affected by eighteen chemicals including hydrogen sulfide\; Ethanol\; and mianserin based on microarray and RNA-seq studies.
F43D9.4	sip-1	2.26953	Predicted to enable unfolded protein binding activity. Involved in several processes, including determination of adult lifespan\; embryo development\; and response to heat. Located in cytosol. Expressed in body wall musculature and gonad.
F42F12.7	nspc-14	1.53266	Enriched in ASER based on RNA-seq studies. Is affected by several genes including daf-16\; daf-2\; and glp-1 based on microarray\; RNA-seq\; and tiling array studies. Is affected by fifteen chemicals including rotenone\; mianserin\; and D-glucose based on RNA-seq studies.
F15E11.15	pud-3	3.88165	Expressed in head\; hyp7 syncytium\; pm3\; and rectal gland cell. Is predicted to encode a protein with the following domains: Up-Regulated in long-lived daf-2 and Up-regulated in Daf-2.
D1025.7	nspc-18	2.252	Is affected by several genes including daf-16\; daf-2\; and glp-1 based on microarray\; tiling array\; RNA-seq\; and studies. Is affected by fifteen chemicals including hydrogen sulfide\; mianserin\; and D-glucose based on microarray and RNA-seq studies.
C07G2.1	cpg-1	1.94025	Enables chitin binding activity. Involved in several processes, including eggshell formation\; mitotic cytokinesis\; and regulation of cytokinesis. Located in external encapsulating structure. Expressed in eggshell\; germ line\; and oocyte.
K11D2.2	asah-1	1.79483	Predicted to enable N-acylsphingosine amidohydrolase activity. Predicted to be involved in fatty acid metabolic process and sphingolipid metabolic process. Predicted to be located in extracellular region and lysosome. Human ortholog(s) of this gene implicated in Farber lipogranulomatosis\; sphingolipidosis\; and spinal muscular atrophy with progressive myoclonic epilepsy. Is an ortholog of human …
F42F12.9	nspc-10	1.59757	Enriched in intestine and neurons based on microarray studies. Is affected by several genes including daf-16\; daf-2\; and hsf-1 based on RNA-seq\; microarray\; and studies. Is affected by twenty chemicals including hydrogen sulfide\; D-glucose\; and bisphenol A based on microarray and RNA-seq studies.
K12G11.3	sodh-1	1.4476	Predicted to enable alcohol dehydrogenase (NAD+) activity. Involved in defense response to Gram-positive bacterium. Predicted to be located in cytoplasm. Expressed in hypodermis\; muscle cell\; and neurons.
C01G8.1	C01G8.1	2.01042	Expressed in germ line.
F49A5.7	clec-33	4.91736	Predicted to enable carbohydrate binding activity. Predicted to be located in membrane. Predicted to be integral component of membrane.
F38A1.14	clec-169	1.35836	Predicted to enable carbohydrate binding activity.
C52E4.1	cpr-1	1.61338	Predicted to enable cysteine-type endopeptidase activity. Predicted to be involved in proteolysis involved in cellular protein catabolic process. Predicted to be located in extracellular space and lysosome. Human ortholog(s) of this gene implicated in several diseases, including autoimmune disease of the nervous system (multiple)\; carcinoma (multiple)\; and type 2 diabetes mellitus. Is an orthol…
W03C9.7	mex-1	1.40995	Predicted to enable mRNA 3'-UTR binding activity. Involved in several processes, including embryonic pattern specification\; establishment of cell polarity\; and formation of primary germ layer. Located in P granule. Expressed in germ line. Is an ortholog of human ZFP36 (ZFP36 ring finger protein)\; ZFP36L1 (ZFP36 ring finger protein like 1)\; and ZFP36L2 (ZFP36 ring finger protein like 2).
C44B12.1	perm-2	1.86749	Expressed in oocyte.
F46B6.8	lipl-2	2.37031	Predicted to enable hydrolase activity, acting on ester bonds. Predicted to be involved in lipid catabolic process. Human ortholog(s) of this gene implicated in Wolman disease\; autosomal recessive congenital ichthyosis 8\; and cholesterol ester storage disease. Is an ortholog of several human genes including LIPA (lipase A, lysosomal acid type)\; LIPF (lipase F, gastric type)\; and LIPM (lipase …
C17F4.3	C17F4.3	4.20183	Enriched in amphid sheath cell and hypodermis based on RNA-seq studies. Is affected by several genes including daf-16\; daf-2\; and daf-12 based on microarray\; tiling array\; and RNA-seq studies. Is affected by eleven chemicals including methylmercuric chloride\; multi-walled carbon nanotube\; and stavudine based on microarray and RNA-seq studies.
K08D10.14	K08D10.14	1.28512	Enriched in intestine based on RNA-seq and microarray studies. Is affected by several genes including daf-16\; daf-2\; and skn-1 based on RNA-seq and microarray studies. Is affected by sixteen chemicals including Alovudine\; stavudine\; and metformin based on RNA-seq and microarray studies.
W04E12.6	clec-49	1.28473	Predicted to enable monosaccharide binding activity and signaling receptor activity. Predicted to be located in extracellular region. Is an ortholog of human MRC1 (mannose receptor C-type 1).
B0280.5	cpg-2	1.89054	Enables chitin binding activity. Involved in several processes, including eggshell formation\; mitotic cytokinesis\; and regulation of cytokinesis. Located in external encapsulating structure and perivitelline space. Expressed in eggshell.
ZK673.1	ZK673.1	1.50514	Predicted to be located in membrane. Predicted to be integral component of membrane.
W05F2.3	W05F2.3	2.00984	Predicted to be located in membrane. Predicted to be integral component of membrane. Expressed in germ line.
F43C11.7	F43C11.7	1.39253	Predicted to enable zinc ion binding activity. Involved in defense response to Gram-positive bacterium and determination of adult lifespan. Human ortholog(s) of this gene implicated in several diseases, including Henoch-Schoenlein purpura\; Sweet syndrome\; and hematologic cancer (multiple). Is an ortholog of several human genes including MEFV (MEFV innate immuity regulator, pyrin)\; TRIM61 (trip…
R06C7.4	cpg-3	1.71769	Expressed in germ line. Is predicted to encode a protein with the following domain: Chondroitin proteoglycan 3.
T25E12.5	gyg-2	1.37739	Predicted to enable glycosyltransferase activity. Predicted to be located in cytoplasm. Expressed in germ line. Human ortholog(s) of this gene implicated in glycogen storage disease XV. Is an ortholog of human GYG1 (glycogenin 1).
F28G4.1	cyp-37B1	3.33558	Predicted to enable heme binding activity\; iron ion binding activity\; and oxidoreductase activity. Involved in defense response to Gram-positive bacterium. Predicted to be located in membrane. Predicted to be integral component of membrane. Expressed in intestinal cell. Human ortholog(s) of this gene implicated in Bietti crystalline corneoretinal dystrophy. Is an ortholog of human CYP4V2 (cytoc…
ZK858.3	clec-91	1.62933	Predicted to enable carbohydrate binding activity. Predicted to be located in extracellular region. Expressed in germ line. Is an ortholog of human KLRF2 (killer cell lectin like receptor F2).
C25A1.8	clec-87	1.9564	Predicted to enable carbohydrate binding activity. Is an ortholog of human KLRF2 (killer cell lectin like receptor F2).
T07H3.3	math-38	3.77754	Involved in defense response to Gram-positive bacterium.
D2096.3	aagr-1	1.20865	Enables alpha-1,4-glucosidase activity. Involved in glycogen catabolic process. Predicted to be located in lysosome. Human ortholog(s) of this gene implicated in glycogen storage disease II. Is an ortholog of human MGAM (maltase-glucoamylase).
F22B3.4	gfat-2	1.52937	Predicted to enable glutamine-fructose-6-phosphate transaminase (isomerizing) activity. Predicted to be involved in UDP-N-acetylglucosamine metabolic process\; fructose 6-phosphate metabolic process\; and protein N-linked glycosylation. Human ortholog(s) of this gene implicated in congenital myasthenic syndrome 12\; obesity\; and type 2 diabetes mellitus. Is an ortholog of human GFPT1 (glutamine-…
Y51H4A.5	Y51H4A.5	1.9892	Predicted to be involved in lipid metabolic process.
C28C12.2	mesp-1	1.67708	Expressed in germ line.
F27E5.1	asah-2	1.08872	Predicted to enable N-acylsphingosine amidohydrolase activity. Predicted to be involved in fatty acid metabolic process and sphingolipid metabolic process. Predicted to be located in lysosome. Human ortholog(s) of this gene implicated in Farber lipogranulomatosis\; sphingolipidosis\; and spinal muscular atrophy with progressive myoclonic epilepsy. Is an ortholog of human ASAH1 (N-acylsphingosine …
Y51H7BM.1	math-45	2.82635	Enriched in intestine based on tiling array and RNA-seq studies. Is affected by several genes including daf-2\; skn-1\; and hsf-1 based on microarray\; tiling array\; and RNA-seq studies. Is affected by twelve chemicals including rotenone\; mianserin\; and D-glucose based on RNA-seq and microarray studies. Is predicted to encode a protein with the following domains: MATH domain\; MATH\/TRAF domai…
K03H6.2	txt-4	1.53405	Predicted to be involved in lipid metabolic process.
T13B5.3	pho-14	1.13797	Predicted to enable phosphatase activity. Predicted to be involved in dephosphorylation. Expressed in anal depressor muscle\; body wall musculature\; and intestinal muscle. Human ortholog(s) of this gene implicated in amelogenesis imperfecta type 1J and prostate cancer. Is an ortholog of human ACP2 (acid phosphatase 2, lysosomal)\; ACP3 (acid phosphatase 3)\; and ACP4 (acid phosphatase 4).
D1025.4	nspc-20	1.23418	Enriched in intestine based on microarray studies. Is affected by several genes including daf-16\; daf-2\; and glp-1 based on microarray\; tiling array\; and RNA-seq studies. Is affected by fourteen chemicals including hydrogen sulfide\; mianserin\; and D-glucose based on microarray and RNA-seq studies.
F55A4.9	rncs-1	1.27369	Expressed in hypodermal cell and vulva.
T20B3.16	clec-36	1.63276	Predicted to enable carbohydrate binding activity. Predicted to be located in membrane. Predicted to be integral component of membrane.
F49A5.5	clec-28	2.37086	Predicted to enable carbohydrate binding activity. Predicted to be located in membrane. Predicted to be integral component of membrane.
Y53F4B.45	Y53F4B.45	1.0593	Enriched in head mesodermal cell\; muscle cell\; and neurons based on RNA-seq and microarray studies. Is affected by several genes including daf-16\; glp-1\; and skn-1 based on microarray\; tiling array\; RNA-seq\; and studies. Is affected by fourteen chemicals including 4-bromodiphenyl ether\; tert-Butylhydroperoxide\; and antimycin based on microarray and RNA-seq studies.
Y5H2B.5	cyp-32B1	1.48272	Predicted to enable heme binding activity\; iron ion binding activity\; and oxidoreductase activity. Human ortholog(s) of this gene implicated in Bietti crystalline corneoretinal dystrophy. Is an ortholog of human CYP4V2 (cytochrome P450 family 4 subfamily V member 2).
F54C9.8	puf-5	1.75391	Predicted to enable mRNA 3'-UTR binding activity. Involved in positive regulation of embryonic development. Located in P granule. Expressed in germ line and oocyte.
F42F12.1	nspc-9	1.2759	Enriched in intestine based on microarray studies. Is affected by several genes including daf-16\; daf-2\; and glp-1 based on microarray and RNA-seq studies. Is affected by sixteen chemicals including rotenone\; mianserin\; and D-glucose based on RNA-seq and microarray studies.
D1025.8	nspc-17	1.51887	Enriched in NSM based on RNA-seq studies. Is affected by several genes including daf-16\; daf-2\; and glp-1 based on tiling array\; microarray\; RNA-seq\; and studies. Is affected by fifteen chemicals including hydrogen sulfide\; mianserin\; and D-glucose based on microarray and RNA-seq studies.
ZK896.5	ZK896.5	1.16902	Enriched in AFD\; head mesodermal cell\; intestine\; and pharyngeal muscle cell based on tiling array and RNA-seq studies. Is affected by several genes including daf-16\; daf-2\; and glp-1 based on RNA-seq\; microarray\; proteomic\; and studies. Is affected by eighteen chemicals including methylmercuric chloride\; Tunicamycin\; and D-glucopyranose based on microarray and RNA-seq studies. Is predi…
Y65B4BR.1	Y65B4BR.1	2.25576	Predicted to enable phospholipase activity. Predicted to be involved in phospholipid metabolic process. Is an ortholog of human PLB1 (phospholipase B1).
R12E2.15	R12E2.15	1.49699	Enriched in carbon dioxide sensory neurons\; cholinergic neurons\; germline precursor cell\; intestine\; and pharyngeal muscle cell based on tiling array\; RNA-seq\; and microarray studies. Is affected by several genes including daf-16\; daf-2\; and skn-1 based on microarray\; RNA-seq\; and tiling array studies. Is affected by twenty-nine chemicals including hydrogen sulfide\; methylmercury hydro…
F48G7.8	F48G7.8	2.97795	Enriched in intestine based on tiling array\; RNA-seq\; and microarray studies. Is affected by several genes including daf-16\; daf-2\; and daf-12 based on microarray\; tiling array\; and RNA-seq studies. Is affected by ten chemicals including Heme\; Tunicamycin\; and Cry5B based on microarray and RNA-seq studies. Is predicted to encode a protein with the following domains: ShK domain-like and Sh…
B0035.13	B0035.13	1.04913	Predicted to be involved in lipid metabolic process.
Y73B6BL.38	puf-11	1.44428	Predicted to enable mRNA 3'-UTR binding activity. Predicted to be involved in posttranscriptional regulation of gene expression. Predicted to be located in cytoplasm and nucleus.
K10D3.6	K10D3.6	1.69004	Predicted to be located in membrane. Predicted to be integral component of membrane.
F52E1.1	pos-1	1.57727	Enables mRNA 3'-UTR binding activity\; poly(U) RNA binding activity\; and transcription corepressor activity. Involved in several processes, including cell fate specification\; embryonic pattern specification\; and negative regulation of transcription by RNA polymerase II. Located in P granule. Expressed in several structures, including Psub4\; germ line\; neurons\; oocyte\; and rectal gland cell…
F19C7.2	F19C7.2	1.06625	Predicted to enable dipeptidyl-peptidase activity. Predicted to be involved in proteolysis. Is an ortholog of human PRSS16 (serine protease 16).
T11F8.3	rme-2	1.41831	Enables low-density lipoprotein particle receptor activity. Involved in embryo development\; oocyte development\; and ovulation. Located in endosome membrane and plasma membrane. Is integral component of plasma membrane. Expressed in germ cell\; germ line\; and gonad.
C50B6.2	nasp-2	1.02534	Predicted to enable histone binding activity. Predicted to be involved in CENP-A containing nucleosome assembly and DNA replication-dependent nucleosome assembly. Predicted to be located in nucleoplasm. Expressed in germ line. Human ortholog(s) of this gene implicated in ovarian cancer. Is an ortholog of human NASP (nuclear autoantigenic sperm protein).
F16H6.1	clec-42	1.45987	Predicted to enable carbohydrate binding activity. Expressed in neurons.
F09G2.3	pitr-5	1.11575	Predicted to enable inorganic phosphate transmembrane transporter activity. Predicted to be involved in phosphate ion transmembrane transport. Predicted to be integral component of plasma membrane. Human ortholog(s) of this gene implicated in basal ganglia calcification. Is an ortholog of human SLC20A1 (solute carrier family 20 member 1) and SLC20A2 (solute carrier family 20 member 2).
C44B12.5	perm-4	1.72606	Expressed in oocyte. Is predicted to encode a protein with the following domain: Phosphorylation site.
K09C6.9	K09C6.9	1.28335	Enriched in amphid sheath cell and intestine based on RNA-seq and microarray studies. Is affected by several genes including daf-16\; daf-2\; and rrf-3 based on microarray\; tiling array\; RNA-seq\; and studies. Is affected by eighteen chemicals including nicotinic acid\; methylmercuric chloride\; and rotenone based on RNA-seq and microarray studies.
Y46C8AL.3	clec-70	1.66549	Predicted to enable carbohydrate binding activity. Involved in defense response to Gram-positive bacterium.
T20B3.12	clec-26	1.2806	Predicted to enable carbohydrate binding activity.
Y68A4A.13	Y68A4A.13	4.73028	Enriched in head mesodermal cell based on RNA-seq studies. Is affected by several genes including daf-16\; daf-2\; and hsf-1 based on RNA-seq\; tiling array\; and microarray studies. Is affected by thirteen chemicals including methylmercury hydroxide\; Tunicamycin\; and D-glucose based on RNA-seq and microarray studies.
AH6.5	mex-6	1.31765	Enables mRNA 3'-UTR binding activity\; protein domain specific binding activity\; and protein kinase binding activity. Involved in regulation of protein localization. Located in P granule. Expressed in AB\; ABa\; ABp\; and germ line.
T01C3.4	fil-1	1.50933	Enables lipase activity. Involved in lipid catabolic process.
H02I12.1	cbd-1	1.16316	Predicted to enable chitin binding activity. Involved in eggshell formation\; positive regulation of protein localization to cell cortex\; and positive regulation of protein localization to plasma membrane. Located in cell periphery. Expressed in germ line and oocyte.
ZK1127.1	nos-2	2.4235	Predicted to enable mRNA binding activity and zinc ion binding activity. Involved in oogenesis and regulation of cell cycle. Located in cytoplasm. Expressed in P0\; P4\; Z2\; and Z3.
H02K04.1	clec-229	2.59041	Predicted to enable carbohydrate binding activity.
T01C3.3	T01C3.3	1.79854	Predicted to enable metal ion binding activity. Expressed in germ line and oocyte.
ZK1225.6	ssp-31	1.24976	Enriched in AFD\; amphid sheath cell\; intestine\; and in male based on RNA-seq and microarray studies. Is affected by several genes including daf-2\; age-1\; and dpy-10 based on microarray\; tiling array\; RNA-seq\; proteomic\; and studies. Is affected by fifteen chemicals including methylmercuric chloride\; rotenone\; and manganese chloride based on microarray and RNA-seq studies. Is predicted …
F09E10.11	tts-1	1.13435	Enriched in muscle cell and somatic gonad precursor based on RNA-seq and microarray studies. Is affected by several genes including daf-16\; daf-2\; and glp-1 based on microarray\; RNA-seq\; and studies. Is affected by seventeen chemicals including Ethanol\; Nitric Oxide\; and methylmercury hydroxide based on RNA-seq and microarray studies.
W07B8.4	W07B8.4	2.45915	Predicted to enable cysteine-type endopeptidase activity. Predicted to be involved in proteolysis involved in cellular protein catabolic process. Predicted to be located in extracellular space and lysosome. Human ortholog(s) of this gene implicated in several diseases, including autoimmune disease of the nervous system (multiple)\; carcinoma (multiple)\; and type 2 diabetes mellitus. Is an orthol…
M02H5.8	M02H5.8	1.1306	Enriched in AFD\; head mesodermal cell\; intestine\; and pharyngeal muscle cell based on tiling array\; RNA-seq\; and microarray studies. Is affected by several genes including daf-16\; daf-2\; and glp-1 based on microarray\; RNA-seq\; proteomic\; and tiling array studies. Is affected by twenty-two chemicals including 1-methylnicotinamide\; methylmercuric chloride\; and mianserin based on RNA-seq…
C28D4.3	gln-6	1.13546	Predicted to enable glutamate-ammonia ligase activity. Predicted to be involved in glutamine biosynthetic process. Predicted to be located in cytoplasm. Expressed in anterior gonad arm and germ line. Human ortholog(s) of this gene implicated in Alzheimer's disease\; Huntington's disease\; schizophrenia\; and temporal lobe epilepsy. Is an ortholog of human GLUL (glutamate-ammonia ligase).
C52E2.4	C52E2.4	1.49178	Enriched in intestine based on tiling array\; RNA-seq\; and microarray studies. Is affected by several genes including daf-2\; skn-1\; and elt-2 based on microarray and RNA-seq studies. Is affected by thirteen chemicals including D-glucose\; stavudine\; and Zidovudine based on RNA-seq and microarray studies. Is predicted to encode a protein with the following domains: FTH domain and Domain of unk…
Y45F10A.2	puf-3	1.38865	Enables mRNA 3'-UTR binding activity. Predicted to be involved in posttranscriptional regulation of gene expression. Predicted to be located in cytoplasm and nucleus. Expressed in germ line.
F27C8.6	trcs-1	1.01306	Predicted to enable hydrolase activity. Predicted to be located in membrane. Predicted to be integral component of membrane. Expressed in germ line. Is an ortholog of human AADACL3 (arylacetamide deacetylase like 3) and AADACL4 (arylacetamide deacetylase like 4).
C10H11.10	kca-1	1.12733	Enables kinesin binding activity. Involved in embryo development\; establishment of meiotic spindle localization\; and polar body extrusion after meiotic divisions. Part of kinesin I complex. Expressed in gonad and oocyte.
W02A2.7	mex-5	1.1233	Enables RNA binding activity\; protein domain specific binding activity\; and protein kinase binding activity. Involved in regulation of protein localization. Located in P granule and centrosome. Expressed in germ line\; head muscle\; head neurons\; intestine\; and somatic nervous system. Is an ortholog of human ZFP36L1 (ZFP36 ring finger protein like 1).
H02I12.5	memi-3	1.39097	Enriched in germ line\; germline precursor cell\; hypodermis\; and somatic gonad precursor based on tiling array and RNA-seq studies. Is affected by several genes including daf-2\; glp-1\; and skn-1 based on tiling array\; RNA-seq\; and microarray studies. Is affected by sixteen chemicals including rotenone\; manganese chloride\; and bisphenol A based on RNA-seq and microarray studies. Is predict…
T21E3.1	egg-4	1.20448	Enables protein kinase binding activity and protein kinase inhibitor activity. Involved in several processes, including female gamete generation\; negative regulation of protein kinase activity\; and positive regulation of protein localization to cell cortex. Located in cell cortex and nucleus. Expressed in germ line and oocyte. Human ortholog(s) of this gene implicated in colorectal cancer. Is a…
M01E11.6	klp-15	1.1728	Enables minus-end-directed microtubule motor activity. Involved in chromosome segregation and microtubule-based movement. Predicted to be located in microtubule cytoskeleton and nucleus. Predicted to be part of kinesin complex. Expressed in germ line and hypodermis.
B0244.8	egg-1	1.66762	Predicted to enable signaling receptor activity. Involved in positive regulation of protein localization to cell periphery and sexual reproduction. Located in plasma membrane. Expressed in germ line.
W06B4.1	W06B4.1	1.182	Predicted to enable N-acetylglucosamine kinase activity. Predicted to be involved in carbohydrate phosphorylation. Is an ortholog of human NAGK (N-acetylglucosamine kinase).
T06D4.1	T06D4.1	2.94529	Enriched in germ line based on RNA-seq studies. Is affected by several genes including daf-2\; rrf-3\; and dpy-10 based on microarray\; RNA-seq\; and proteomic studies. Is affected by fourteen chemicals including methylmercury hydroxide\; nanoparticle\; and Alovudine based on RNA-seq and microarray studies. Is predicted to encode a protein with the following domain: Phosphorylation site.
C09B9.6	msp-55	1.12951	Predicted to be located in cytoplasm\; cytoskeleton\; and pseudopodium. Expressed in gonad\; oocyte\; and sperm.
K02B9.1	meg-1	1.9381	Involved in P granule disassembly and germ cell proliferation. Located in P granule. Expressed in Psub2\; Psub3\; Psub4\; and germ line.
C24B9.9	dod-3	2.41295	Predicted to be located in membrane. Predicted to be integral component of membrane.
ZK1251.2	ins-7	1.8162	Predicted to enable hormone activity. Involved in olfactory learning. Predicted to be located in extracellular region and membrane. Predicted to be integral component of membrane. Expressed in several structures, including distal tip cell\; egg-laying apparatus\; head muscle\; neurons\; and somatic nervous system.
C05C10.5	C05C10.5	1.32959	Expressed in germ line.
W02F12.3	era-1	1.39335	Expressed in several structures, including AB\; AB lineage cell\; ABa\; ABp\; and germ line.
R12E2.10	egg-5	1.26122	Enables protein kinase binding activity. Involved in several processes, including female gamete generation\; negative regulation of protein kinase activity\; and positive regulation of protein localization to cell cortex. Located in cell cortex and nucleus. Expressed in oocyte. Human ortholog(s) of this gene implicated in colorectal cancer. Is an ortholog of human PTPRJ (protein tyrosine phosphat…
F54D10.2	fbxa-24	1.44611	Enriched in hypodermis\; intestine\; neurons\; and ventral nerve cord based on microarray\; tiling array\; and RNA-seq studies. Is affected by several genes including daf-2\; skn-1\; and age-1 based on microarray\; tiling array\; RNA-seq\; and studies. Is affected by nineteen chemicals including nicotinic acid\; Mercuric Chloride\; and rotenone based on RNA-seq and microarray studies. Is predicte…
F42F12.10	nspc-12	3.79021	Is affected by several genes including daf-16\; daf-2\; and hsf-1 based on RNA-seq\; microarray\; and studies. Is affected by six chemicals including hydrogen sulfide\; mianserin\; and metformin based on microarray and RNA-seq studies.
F49F1.5	F49F1.5	1.33164	Enriched in OLL\; PVD\; head mesodermal cell\; and intestine based on tiling array\; RNA-seq\; and microarray studies. Is affected by several genes including daf-16\; daf-2\; and skn-1 based on microarray\; tiling array\; RNA-seq\; and studies. Is affected by twenty-seven chemicals including Heme\; hydrogen sulfide\; and Tunicamycin based on microarray and RNA-seq studies. Is predicted to encode …
ZC513.6	oma-2	1.31111	Enables translation repressor activity, mRNA regulatory element binding. Involved in several processes, including oocyte development\; regulation of cellular protein metabolic process\; and regulation of reproductive process. Located in P granule and centrosome. Expressed in several structures, including germ line\; head muscle\; intestine\; oocyte\; and somatic nervous system. Is an ortholog of …
C29F3.5	clec-230	1.79374	Predicted to enable carbohydrate binding activity.
Y67A10A.1	oac-56	1.93324	Predicted to enable acyltransferase activity, transferring groups other than amino-acyl groups. Predicted to be involved in cellular polysaccharide biosynthetic process. Predicted to be located in membrane.
E03H4.10	clec-17	1.53737	Predicted to enable carbohydrate binding activity.
R07C12.1	R07C12.1	3.06856	Enriched in DA neuron\; VA neuron\; and dopaminergic neurons based on tiling array and microarray studies. Is affected by several genes including daf-16\; daf-2\; and glp-1 based on microarray\; tiling array\; and RNA-seq studies. Is affected by nineteen chemicals including Tunicamycin\; levamisole\; and procyanidin based on microarray and RNA-seq studies.
R12E2.14	R12E2.14	1.22956	Enriched in AFD\; ASER\; germline precursor cell\; and intestine based on tiling array and RNA-seq studies. Is affected by several genes including daf-16\; daf-2\; and skn-1 based on microarray\; RNA-seq\; and tiling array studies. Is affected by twenty-one chemicals including 1-methylnicotinamide\; methylmercuric chloride\; and rotenone based on RNA-seq and microarray studies.
ZK678.5	wrt-4	1.3523	Predicted to enable peptidase activity. Predicted to be involved in cell-cell signaling and protein autoprocessing. Acts upstream of or within nematode male tail mating organ morphogenesis. Predicted to be located in cell surface\; extracellular space\; and plasma membrane. Expressed in hyp10\; hyp6\; hyp7 syncytium\; hyp8\; and hyp9. Human ortholog(s) of this gene implicated in 46,XY sex reversa…
F28D1.3	thn-1	3.77189	Involved in defense response to Gram-negative bacterium and innate immune response. Predicted to be located in extracellular region.
F17B5.1	F17B5.1	1.80836	Is affected by several genes including daf-16\; daf-2\; and glp-1 based on microarray\; RNA-seq\; and proteomic studies. Is affected by twenty-one chemicals including Ethanol\; Tunicamycin\; and 4-bromodiphenyl ether based on RNA-seq and microarray studies. Is predicted to encode a protein with the following domains: Thioredoxin-like\; Thioredoxin-like fold\; and Thioredoxin-like superfamily. Is …
T24D1.3	T24D1.3	1.20823	Predicted to enable metal ion binding activity.
C08E3.9	fbxa-166	1.94087	Enriched in intestine and pharynx based on tiling array and RNA-seq studies. Is affected by several genes including rrf-3\; hsf-1\; and elt-2 based on microarray\; tiling array\; and RNA-seq studies. Is affected by twelve chemicals including hydrogen sulfide\; methylmercury hydroxide\; and methylmercuric chloride based on microarray and RNA-seq studies. Is predicted to encode a protein with the f…
W06D12.3	fat-5	1.1399	Predicted to enable iron ion binding activity and stearoyl-CoA 9-desaturase activity. Involved in long-chain fatty acid biosynthetic process. Predicted to be located in endoplasmic reticulum membrane. Expressed in intestine and tail. Human ortholog(s) of this gene implicated in autosomal dominant nonsyndromic deafness 79. Is an ortholog of human SCD5 (stearoyl-CoA desaturase 5).
C14C6.2	C14C6.2	1.11049	Enriched in OLL\; PVD\; and intestine based on microarray\; tiling array\; and RNA-seq studies. Is affected by several genes including daf-16\; daf-2\; and glp-1 based on microarray\; tiling array\; RNA-seq\; and studies. Is affected by sixteen chemicals including Ethanol\; D-glucopyranose\; and stavudine based on RNA-seq and microarray studies. Is predicted to encode a protein with the following…
R13H9.2	msp-57	1.04157	Expressed in gonad\; oocyte\; and sperm. Is predicted to encode a protein with the following domains: MSP (Major sperm protein) domain\; Major sperm protein (MSP) domain\; PapD-like superfamily\; and Immunoglobulin-like fold.
Y23B4A.2	capa-1	1.58289	Enables G protein-coupled receptor binding activity. Involved in neuropeptide signaling pathway. Expressed in ASGL and ASGR.
D1025.9	nspc-19	1.34405	Enriched in neurons based on microarray studies. Is affected by several genes including daf-16\; daf-2\; and daf-12 based on tiling array\; microarray\; RNA-seq\; and studies. Is affected by fifteen chemicals including Ethanol\; mianserin\; and D-glucose based on RNA-seq and microarray studies.
T19C9.8	T19C9.8	1.20743	Enriched in cholinergic neurons\; coelomocyte\; head mesodermal cell\; intestine\; and male-specific anatomical entity based on tiling array\; RNA-seq\; and microarray studies. Is affected by several genes including daf-16\; daf-2\; and glp-1 based on tiling array\; microarray\; and RNA-seq studies. Is affected by twenty-four chemicals including Heme\; tryptophan\; and methylmercury hydroxide bas…
Y46C8AL.4	clec-71	1.24663	Predicted to enable carbohydrate binding activity. Involved in defense response to Gram-positive bacterium.
F47H4.10	skr-5	2.16715	Predicted to enable cullin family protein binding activity. Involved in determination of adult lifespan. Predicted to be located in cytoplasm and nucleus. Expressed in hypodermis\; intestinal cell\; and vulval muscle. Is an ortholog of human SKP1 (S-phase kinase associated protein 1).
T09F3.3	gpd-1	1.03971	Predicted to enable glyceraldehyde-3-phosphate dehydrogenase (NAD+) (phosphorylating) activity. Predicted to be involved in glycolytic process. Predicted to be located in cytosol. Expressed in germ line. Human ortholog(s) of this gene implicated in Alzheimer's disease. Is an ortholog of human GAPDH (glyceraldehyde-3-phosphate dehydrogenase).
R13H4.3	pho-8	1.77406	Predicted to enable phosphatase activity. Predicted to be involved in dephosphorylation. Human ortholog(s) of this gene implicated in amelogenesis imperfecta type 1J and prostate cancer. Is an ortholog of human ACP2 (acid phosphatase 2, lysosomal)\; ACP3 (acid phosphatase 3)\; and ACP4 (acid phosphatase 4).
K02E11.10	K02E11.10	1.32944	Is affected by several genes including daf-16\; daf-2\; and glp-1 based on microarray\; RNA-seq\; and studies. Is affected by twenty chemicals including hydrogen sulfide\; Ethanol\; and Nitric Oxide based on microarray and RNA-seq studies.
F09B9.1	oac-14	1.10314	Predicted to enable acyltransferase activity, transferring groups other than amino-acyl groups. Predicted to be located in membrane. Predicted to be integral component of membrane.
C35C5.8	C35C5.8	1.26221	Enriched in dopaminergic neurons\; hypodermis\; and somatic gonad precursor based on tiling array and RNA-seq studies. Is affected by several genes including daf-16\; daf-2\; and skn-1 based on microarray\; RNA-seq\; and studies. Is affected by twenty-one chemicals including rotenone\; Tunicamycin\; and Ethanol based on RNA-seq and microarray studies.
F17E9.5	F17E9.5	1.05993	Predicted to be located in membrane. Predicted to be integral component of membrane.
Y51F10.2	Y51F10.2	1.06617	Predicted to enable metal ion binding activity.
T10C6.8	hpo-42	1.69925	Enriched in germ line based on RNA-seq studies. Is affected by several genes including daf-16\; daf-2\; and glp-1 based on microarray\; RNA-seq\; and studies. Is affected by ten chemicals including manganese chloride\; Alovudine\; and stavudine based on RNA-seq and microarray studies.
F32D1.7	F32D1.7	1.15846	Enriched in several structures, including germ line\; germline precursor cell\; male distal tip cell\; neurons\; and somatic gonad precursor based on tiling array\; microarray\; and RNA-seq studies. Is affected by several genes including daf-2\; rrf-3\; and dpy-10 based on RNA-seq\; microarray\; and proteomic studies. Is affected by seventeen chemicals including manganese chloride\; bisphenol A\;…
Y39G8B.7	Y39G8B.7	2.17701	Enriched in OLL\; PVD\; intestine\; and male-specific anatomical entity based on microarray and tiling array studies. Is affected by several genes including daf-16\; daf-2\; and rrf-3 based on microarray\; tiling array\; and RNA-seq studies. Is affected by ten chemicals including Heme\; Tunicamycin\; and TPEN based on microarray and RNA-seq studies. Is predicted to encode a protein with the follo…
F46F5.6	msrp-3	1.23414	Enriched in amphid sheath cell and germ line based on RNA-seq studies. Is affected by several genes including daf-2\; age-1\; and dpy-10 based on microarray\; tiling array\; RNA-seq\; and studies. Is affected by twenty chemicals including aldicarb\; hydrogen sulfide\; and Ethanol based on microarray and RNA-seq studies.
F11D5.7	F11D5.7	1.6016	Predicted to enable transmembrane transporter activity. Predicted to be involved in transmembrane transport. Predicted to be located in membrane. Predicted to be integral component of membrane.
F58H10.1	F58H10.1	1.06431	Enriched in AVK\; OLL\; PVD\; intestine\; and sensory neurons based on microarray and RNA-seq studies. Is affected by several genes including daf-16\; skn-1\; and rrf-3 based on microarray\; tiling array\; and RNA-seq studies. Is affected by eleven chemicals including rotenone\; Alovudine\; and Psoralens based on RNA-seq and microarray studies.
F22E5.3	gcy-21	1.40715	Predicted to enable guanylate cyclase activity and peptide receptor activity. Predicted to be involved in cGMP biosynthetic process and receptor guanylyl cyclase signaling pathway. Predicted to be located in plasma membrane. Expressed in amphid neurons.
Y37E11B.9	Y37E11B.9	1.45233	Is affected by several genes including daf-2\; sir-2.1\; and pgl-1 based on tiling array\; RNA-seq\; and microarray studies. Is affected by eight chemicals including methylmercury hydroxide\; methylmercuric chloride\; and multi-walled carbon nanotube based on RNA-seq and microarray studies.
ZK354.4	msp-113	1.04844	Expressed in gonad\; oocyte\; and sperm. Is predicted to encode a protein with the following domains: MSP (Major sperm protein) domain\; Major sperm protein (MSP) domain\; PapD-like superfamily\; and Immunoglobulin-like fold.
F46C5.1	F46C5.1	1.98298	Predicted to be located in membrane. Predicted to be integral component of membrane.
T23F6.2	T23F6.2	1.70328	Is affected by several genes including daf-16\; daf-2\; and rrf-3 based on RNA-seq and microarray studies. Is affected by five chemicals including methylmercury hydroxide\; methylmercuric chloride\; and Tunicamycin based on RNA-seq and microarray studies.
K10B2.3	clec-88	1.18465	Predicted to enable carbohydrate binding activity. Is an ortholog of human KLRF2 (killer cell lectin like receptor F2).
F14H3.6	F14H3.6	2.52901	Enriched in several structures, including Psub2\; germ line\; hypodermis\; neuronal sheath cell\; and pharyngeal muscle cell based on tiling array and RNA-seq studies. Is affected by several genes including daf-16\; daf-2\; and rrf-3 based on microarray\; tiling array\; and RNA-seq studies. Is affected by eleven chemicals including rotenone\; Zidovudine\; and metformin based on RNA-seq and microa…
K07F5.1	msp-81	1.0166	Expressed in gonad\; oocyte\; and sperm. Is predicted to encode a protein with the following domains: MSP (Major sperm protein) domain\; Major sperm protein (MSP) domain\; PapD-like superfamily\; and Immunoglobulin-like fold.
H25K10.1	H25K10.1	1.59282	Predicted to enable acid phosphatase activity and metal ion binding activity. Predicted to be involved in dephosphorylation. Is an ortholog of human ACP7 (acid phosphatase 7, tartrate resistant (putative)).
F49H6.5	F49H6.5	5.68993	Predicted to enable 4 iron, 4 sulfur cluster binding activity\; GTP 3',8'-cyclase activity\; and ion binding activity. Predicted to be involved in Mo-molybdopterin cofactor biosynthetic process. Predicted to be part of molybdopterin synthase complex. Human ortholog(s) of this gene implicated in molybdenum cofactor deficiency type A. Is an ortholog of human MOCS1 (molybdenum cofactor synthesis 1).
H31G24.4	cyb-2.2	1.04263	Predicted to enable cyclin-dependent protein serine\/threonine kinase regulator activity. Involved in anterior\/posterior axis specification, embryo\; meiotic cell cycle\; and oocyte maturation. Predicted to be located in centrosome\; cytoplasm\; and nucleus. Predicted to be part of cyclin-dependent protein kinase holoenzyme complex. Human ortholog(s) of this gene implicated in several diseases, …
T02B5.1	cest-1.1	1.52465	Predicted to enable carboxylic ester hydrolase activity. Predicted to be located in membrane. Predicted to be integral component of membrane.
K02E2.2	grd-11	1.79773	Predicted to be involved in protein autoprocessing. Human ortholog(s) of this gene implicated in several diseases, including 46,XY sex reversal 7\; bone disease (multiple)\; and glomerulonephritis (multiple). Is an ortholog of human DHH (desert hedgehog signaling molecule)\; IHH (Indian hedgehog signaling molecule)\; and SHH (sonic hedgehog signaling molecule).
F43G6.6	jmjd-1.1	1.03621	Predicted to enable histone demethylase activity and transcription coregulator activity. Predicted to be involved in protein demethylation and regulation of transcription by RNA polymerase II. Predicted to be located in nucleus. Human ortholog(s) of this gene implicated in melanoma\; prostate cancer\; and syndromic X-linked intellectual disability Siderius type. Is an ortholog of human KDM7A (lys…
F41F3.3	F41F3.3	1.00134	Enriched in AFD\; DA neuron\; VA neuron\; hypodermis\; and intestine based on tiling array\; RNA-seq\; and microarray studies. Is affected by several genes including daf-16\; daf-2\; and skn-1 based on microarray and RNA-seq studies. Is affected by twenty-two chemicals including Nitric Oxide\; methylmercury hydroxide\; and 1-methylnicotinamide based on RNA-seq and microarray studies.
T01H3.4	perm-1	1.13247	Predicted to be located in membrane. Predicted to be integral component of membrane. Human ortholog(s) of this gene implicated in Alzheimer's disease\; hypertension\; hypospadias\; and polycystic ovary syndrome. Is an ortholog of human HSD3B1 (hydroxy-delta-5-steroid dehydrogenase, 3 beta- and steroid delta-isomerase 1) and HSD3B2 (hydroxy-delta-5-steroid dehydrogenase, 3 beta- and steroid delta-…
F26F2.10	F26F2.10	1.57302	Is affected by several genes including daf-2\; rrf-3\; and eat-2 based on RNA-seq and microarray studies. Is affected by four chemicals including multi-walled carbon nanotube\; Cry5B\; and glycine based on RNA-seq and microarray studies. Is predicted to encode a protein with the following domains: C6 domain and C6 domain.
F08H9.5	clec-227	1.06209	Predicted to enable carbohydrate binding activity.
F13H8.5	F13H8.5	1.03329	Enriched in germline precursor cell and hypodermis based on tiling array studies. Is affected by several genes including daf-16\; daf-2\; and glp-1 based on microarray\; tiling array\; RNA-seq\; proteomic\; and studies. Is affected by eighteen chemicals including hydrogen sulfide\; Ethanol\; and 1-methylnicotinamide based on microarray and RNA-seq studies. Is predicted to encode a protein with th…
F17E9.11	lys-10	4.56182	Predicted to be involved in signal transduction.
T05G5.7	rmd-1	1.11981	Enables kinase binding activity. Involved in attachment of mitotic spindle microtubules to kinetochore and mitotic spindle organization. Located in mitotic spindle pole and spindle microtubule. Expressed in germ line. Is an ortholog of human RMDN2 (regulator of microtubule dynamics 2) and RMDN3 (regulator of microtubule dynamics 3).
ZK488.10	pqn-97	5.64785	Predicted to be located in membrane. Predicted to be integral component of membrane.
ZK1251.6	msp-76	1.02826	Expressed in gonad\; oocyte\; and sperm. Is predicted to encode a protein with the following domains: MSP (Major sperm protein) domain\; Major sperm protein (MSP) domain\; PapD-like superfamily\; and Immunoglobulin-like fold.
Y48G8AL.12	Y48G8AL.12	1.11109	Enriched in AFD\; ASER\; and PLM based on RNA-seq studies. Is affected by several genes including daf-16\; daf-2\; and age-1 based on microarray\; RNA-seq\; and tiling array studies. Is affected by five chemicals including aldicarb\; 1-methylnicotinamide\; and nicotinic acid based on microarray and RNA-seq studies.
F48G7.5	F48G7.5	1.36955	Enriched in head mesodermal cell and intestine based on tiling array\; RNA-seq\; and microarray studies. Is affected by several genes including daf-16\; daf-2\; and skn-1 based on microarray\; tiling array\; and RNA-seq studies. Is affected by twenty-four chemicals including Heme\; 1-methylnicotinamide\; and rotenone based on microarray and RNA-seq studies. Is predicted to encode a protein with t…
C36E6.8	C36E6.8	1.18284	Predicted to be located in membrane. Predicted to be integral component of membrane.
T05B4.3	phat-4	1.03551	Involved in pharyngeal gland morphogenesis. Expressed in g1AL\; g1AR\; g1P\; g2L\; and g2R.
R52.9	math-37	2.45629	Enriched in AFD and intestine based on tiling array and RNA-seq studies. Is affected by several genes including daf-2\; glp-1\; and hsf-1 based on microarray\; tiling array\; RNA-seq\; and studies. Is affected by sixteen chemicals including hydrogen sulfide\; methylmercuric chloride\; and Tunicamycin based on microarray and RNA-seq studies. Is predicted to encode a protein with the following doma…
F47H4.2	F47H4.2	1.1499	Enriched in intestine based on microarray studies. Is affected by several genes including daf-2\; glp-1\; and skn-1 based on microarray and RNA-seq studies. Is affected by fourteen chemicals including Tunicamycin\; 4-bromodiphenyl ether\; and Alovudine based on microarray and RNA-seq studies. Is predicted to encode a protein with the following domains: F-box domain\; FTH domain\; F-box domain\; a…
Y48G1A.2	Y48G1A.2	1.14662	Enriched in AFD\; germ line\; germline precursor cell\; and head mesodermal cell based on RNA-seq studies. Is affected by several genes including daf-16\; daf-2\; and glp-1 based on microarray and RNA-seq studies. Is affected by eleven chemicals including hydrogen sulfide\; methylmercury hydroxide\; and rotenone based on microarray and RNA-seq studies.
ZC308.4	ZC308.4	1.6376	Enriched in several structures, including BAG\; germ line\; intestine\; male distal tip cell\; and somatic gonad precursor based on tiling array and RNA-seq studies. Is affected by several genes including daf-16\; daf-2\; and rrf-3 based on microarray and RNA-seq studies. Is affected by sixteen chemicals including methylmercury hydroxide\; rotenone\; and manganese chloride based on RNA-seq and mi…
K02E2.8	K02E2.8	1.19089	Enriched in several structures, including I5 neuron\; cholinergic neurons\; germline precursor cell\; muscle cell\; and retrovesicular ganglion based on tiling array\; RNA-seq\; and microarray studies. Is affected by several genes including daf-16\; daf-2\; and age-1 based on microarray and RNA-seq studies. Is affected by eleven chemicals including tryptophan\; methylmercury hydroxide\; and 1-met…
R07C3.1	clec-43	1.03356	Predicted to enable carbohydrate binding activity.
F02H6.4	F02H6.4	2.87987	Enriched in cephalic sheath cell and germ line based on tiling array and RNA-seq studies. Is affected by several genes including daf-2\; rrf-3\; and dpy-10 based on microarray\; tiling array\; and RNA-seq studies. Is affected by twelve chemicals including hydrogen sulfide\; mianserin\; and D-glucose based on microarray and RNA-seq studies.
ZK354.5	msp-51	1.04221	Expressed in gonad\; oocyte\; and sperm. Is predicted to encode a protein with the following domains: MSP (Major sperm protein) domain\; Major sperm protein (MSP) domain\; PapD-like superfamily\; and Immunoglobulin-like fold.
Y66D12A.11	Y66D12A.11	1.01147	Predicted to be located in membrane. Predicted to be integral component of membrane.
H11L12.1	H11L12.1	1.21184	Enriched in germ line\; neurons\; and retrovesicular ganglion based on tiling array\; RNA-seq\; and microarray studies. Is affected by several genes including daf-16\; daf-2\; and dpy-10 based on microarray\; tiling array\; RNA-seq\; and studies. Is affected by thirteen chemicals including Alovudine\; Psoralens\; and allantoin based on RNA-seq and microarray studies.
R04D3.3	R04D3.3	2.55903	Enriched in germ line\; germline precursor cell\; hypodermis\; neurons\; and pharyngeal muscle cell based on tiling array and RNA-seq studies. Is affected by several genes including daf-16\; daf-2\; and glp-1 based on microarray\; tiling array\; RNA-seq\; and proteomic studies. Is affected by fifteen chemicals including methylmercury hydroxide\; rotenone\; and Alovudine based on RNA-seq and micro…
C46H11.7	C46H11.7	2.31505	Enriched in intestine based on RNA-seq studies. Is affected by several genes including daf-16\; daf-2\; and skn-1 based on microarray\; tiling array\; and RNA-seq studies. Is affected by seven chemicals including stavudine\; Zidovudine\; and cholesterol based on RNA-seq and microarray studies. Is predicted to encode a protein with the following domains: ShK domain-like and ShKT domain.
K08F9.1	K08F9.1	1.61413	Predicted to enable transmembrane transporter activity. Predicted to be involved in transmembrane transport. Predicted to be located in membrane. Predicted to be integral component of membrane. Is an ortholog of human SLC2A5 (solute carrier family 2 member 5).
F43D2.2	F43D2.2	3.45043	Enriched in germ line based on RNA-seq studies. Is affected by several genes including daf-2\; glp-1\; and skn-1 based on microarray\; tiling array\; and RNA-seq studies. Is affected by twelve chemicals including rotenone\; Alovudine\; and stavudine based on RNA-seq and microarray studies.
C25H3.5	flp-27	1.02911	Predicted to be involved in neuropeptide signaling pathway. Predicted to be located in extracellular region.
F18A11.1	puf-6	1.01351	Predicted to enable mRNA 3'-UTR binding activity. Involved in germ cell development and negative regulation of cell population proliferation. Predicted to be located in cytoplasm and nucleus.
F39E9.11	btb-17	1.0425	Enriched in ASER and intestine based on tiling array and RNA-seq studies. Is affected by several genes including daf-16\; daf-2\; and age-1 based on microarray\; tiling array\; and RNA-seq studies. Is affected by twelve chemicals including rotenone\; Tunicamycin\; and mianserin based on RNA-seq and microarray studies. Is predicted to encode a protein with the following domains: BTB\/POZ domain\; …
K09C4.1	K09C4.1	1.13815	Predicted to enable transmembrane transporter activity. Predicted to be involved in transmembrane transport. Predicted to be located in membrane. Predicted to be integral component of membrane.
Y59E9AR.7	Y59E9AR.7	1.05296	Expressed in germ line. Is predicted to encode a protein with the following domains: MSP (Major sperm protein) domain\; Major sperm protein (MSP) domain\; PapD-like superfamily\; and Immunoglobulin-like fold.
K05F1.7	msp-63	1.51631	Predicted to be located in cytoplasm\; cytoskeleton\; and pseudopodium. Expressed in gonad\; oocyte\; and sperm.
ZC443.5	ugt-18	1.86466	Predicted to enable glucuronosyltransferase activity. Predicted to be located in intracellular membrane-bounded organelle. Human ortholog(s) of this gene implicated in several diseases, including Crigler-Najjar syndrome\; Gilbert syndrome\; and female reproductive organ cancer (multiple). Is an ortholog of several human genes including UGT1A10 (UDP glucuronosyltransferase family 1 member A10)\; U…
F53F1.6	F53F1.6	1.49942	Enriched in body wall muscle cell\; coelomocyte\; germline precursor cell\; and intestine based on tiling array\; proteomic\; and microarray studies. Is affected by several genes including daf-16\; daf-2\; and skn-1 based on microarray and RNA-seq studies. Is affected by seventeen chemicals including methylmercuric chloride\; rotenone\; and Tunicamycin based on microarray and RNA-seq studies.
ZK617.2	lips-6	2.34933	Predicted to enable lipase activity. Predicted to be involved in lipid catabolic process. Expressed in intestine.
ZK354.1	msp-65	1.00596	Expressed in gonad\; oocyte\; and sperm. Is predicted to encode a protein with the following domains: MSP (Major sperm protein) domain\; Major sperm protein (MSP) domain\; PapD-like superfamily\; and Immunoglobulin-like fold.
K06A4.6	K06A4.6	1.73334	Enriched in head mesodermal cell based on RNA-seq studies. Is affected by several genes including daf-2\; eat-2\; and sir-2.1 based on microarray\; tiling array\; and RNA-seq studies. Is affected by ten chemicals including methylmercuric chloride\; multi-walled carbon nanotube\; and D-glucose based on microarray and RNA-seq studies.
ZK354.11	msp-59	1.07208	Expressed in gonad\; oocyte\; and sperm. Is predicted to encode a protein with the following domains: MSP (Major sperm protein) domain\; Major sperm protein (MSP) domain\; PapD-like superfamily\; and Immunoglobulin-like fold.
F21F8.4	asp-12	1.07452	Predicted to enable aspartic-type endopeptidase activity. Involved in innate immune response. Predicted to be located in lysosome. Is an ortholog of several human genes including CTSE (cathepsin E)\; PGA4 (pepsinogen A4)\; and PGC (progastricsin).
C14B1.9	C14B1.9	1.00536	Enriched in I5 neuron\; cholinergic neurons\; germ line\; germline precursor cell\; and retrovesicular ganglion based on tiling array\; RNA-seq\; and microarray studies. Is affected by several genes including rrf-3\; hsf-1\; and elt-2 based on microarray and RNA-seq studies. Is affected by ten chemicals including manganese chloride\; Zidovudine\; and metformin based on RNA-seq and microarray stud…
M02D8.6	M02D8.6	1.47415	Enriched in AFD\; body wall muscle cell\; neurons\; and sensory neurons based on tiling array and RNA-seq studies. Is affected by several genes including daf-16\; daf-2\; and skn-1 based on microarray\; tiling array\; RNA-seq\; and studies. Is affected by eleven chemicals including D-glucose\; Alovudine\; and stavudine based on RNA-seq and microarray studies.
T11F9.6	nas-22	2.02067	Predicted to enable metalloendopeptidase activity. Predicted to be involved in molting cycle and proteolysis. Predicted to be located in extracellular region.
R09D1.11	chil-23	1.40414	Predicted to enable chitin binding activity. Predicted to be involved in carbohydrate metabolic process. Predicted to be located in membrane. Predicted to be integral component of membrane.
M60.7	M60.7	1.66057	Predicted to be involved in intracellular signal transduction. Is an ortholog of human ASB15 (ankyrin repeat and SOCS box containing 15).
C15H9.1	nnt-1	1.03009	Predicted to enable NAD binding activity\; NAD(P)+ transhydrogenase activity\; and NADP binding activity. Predicted to be involved in NADPH regeneration. Located in mitochondrion. Expressed in ganglia\; intestine\; pharyngeal-intestinal valve\; and somatic nervous system. Human ortholog(s) of this gene implicated in familial glucocorticoid deficiency. Is an ortholog of human NNT (nicotinamide nuc…
T20B3.7	phy-3	1.03951	Predicted to enable procollagen-proline 4-dioxygenase activity. Predicted to be involved in peptidyl-proline hydroxylation to 4-hydroxy-L-proline. Predicted to be located in endoplasmic reticulum. Expressed in spermatheca.
Y11D7A.11	col-120	1.04476	Predicted to be a structural constituent of cuticle. Predicted to be located in membrane. Predicted to be integral component of membrane.
K02E7.1	K02E7.1	2.16023	Enriched in germline precursor cell based on tiling array studies. Is affected by several genes including daf-16\; rrf-3\; and daf-12 based on tiling array\; RNA-seq\; and microarray studies. Is affected by seven chemicals including methylmercuric chloride\; Tunicamycin\; and manganese chloride based on microarray and RNA-seq studies. Is predicted to encode a protein with the following domains: C…
T12G3.6	T12G3.6	1.5683	Expressed widely.
ZK1307.3	ZK1307.3	1.02831	Enriched in NSM\; OLL\; PVD\; and in male based on tiling array and RNA-seq studies. Is affected by several genes including daf-2\; daf-12\; and dpy-10 based on microarray\; tiling array\; and RNA-seq studies. Is affected by fourteen chemicals including methylmercuric chloride\; D-glucose\; and stavudine based on microarray and RNA-seq studies. Is predicted to encode a protein with the following …
F28A10.7	F28A10.7	2.06205	Predicted to be located in membrane. Predicted to be integral component of membrane.
F49E12.2	dod-23	2.03299	Enriched in germ line\; intestine\; and pharyngeal muscle cell based on tiling array\; RNA-seq\; and microarray studies. Is affected by several genes including daf-16\; daf-2\; and glp-1 based on microarray\; RNA-seq\; tiling array\; and proteomic studies. Is affected by twenty-six chemicals including aldicarb\; Ethanol\; and 1-methylnicotinamide based on microarray and RNA-seq studies.
ZK84.5	ZK84.5	1.27086	Enriched in NSM and in male based on tiling array and RNA-seq studies. Is affected by several genes including daf-2\; hsf-1\; and eat-2 based on tiling array\; microarray\; and RNA-seq studies. Is affected by ten chemicals including methylmercuric chloride\; D-glucose\; and Zidovudine based on microarray and RNA-seq studies.
DY3.6	mfb-1	1.15073	Predicted to be involved in protein ubiquitination. Predicted to be located in cytoplasm and nucleus. Predicted to be part of SCF ubiquitin ligase complex. Expressed in several structures, including head\; hypodermal cell\; tail\; touch receptor neurons\; and ventral nerve cord. Is an ortholog of human FBXO25 (F-box protein 25) and FBXO32 (F-box protein 32).
Y70C5C.2	clec-9	3.27724	Predicted to enable carbohydrate binding activity.
Y102A5C.43	Y102A5C.43	2.59707	Is affected by several genes including hsp-6\; hpl-2\; and hmg-3 based on RNA-seq studies. Is affected by Colistin based on microarray studies.
Y105C5B.3	Y105C5B.3	3.93334	Predicted to enable acid phosphatase activity and metal ion binding activity. Predicted to be involved in dephosphorylation. Is an ortholog of human ACP7 (acid phosphatase 7, tartrate resistant (putative)).
Y46C8AL.9	clec-75	1.18441	Predicted to enable carbohydrate binding activity.
C08E3.10	fbxa-158	2.96059	Enriched in ALM\; PLM\; intestine\; and sensory neurons based on tiling array\; microarray\; and RNA-seq studies. Is affected by several genes including glp-1\; skn-1\; and rrf-3 based on microarray\; RNA-seq\; and studies. Is affected by fifteen chemicals including methylmercury hydroxide\; methylmercuric chloride\; and Tunicamycin based on RNA-seq and microarray studies. Is predicted to encode …
T18D3.14	T18D3.14	5.38724	Is affected by adr-1 based on RNA-seq studies.
R12E2.6	R12E2.6	1.30639	Enriched in NSM and body wall muscle cell based on tiling array studies. Is affected by several genes including daf-2\; hsf-1\; and eat-2 based on tiling array\; RNA-seq\; and microarray studies. Is affected by six chemicals including aldicarb\; sodium arsenite\; and D-glucose based on microarray and RNA-seq studies.
F43G6.7	F43G6.7	4.12589	Enriched in NSM\; germ line\; and pharyngeal muscle cell based on tiling array and RNA-seq studies. Is affected by several genes including rrf-3\; dpy-10\; and sir-2.1 based on microarray and RNA-seq studies. Is affected by fifteen chemicals including hydrogen sulfide\; rotenone\; and Alovudine based on microarray and RNA-seq studies.
W03G11.2	W03G11.2	2.30188	Predicted to be located in Golgi apparatus\; endoplasmic reticulum\; and plasma membrane.
Y48G8AL.16	Y48G8AL.16	1.18394	Enriched in AFD based on RNA-seq studies. Is affected by several genes including rrf-3\; eat-2\; and aak-2 based on RNA-seq and microarray studies. Is affected by ten chemicals including Psoralens\; allantoin\; and Sirolimus based on RNA-seq and microarray studies.
B0399.2	oac-1	1.0415	Predicted to enable acyltransferase activity, transferring groups other than amino-acyl groups. Predicted to be involved in cellular polysaccharide biosynthetic process. Predicted to be located in membrane.
F09C6.12	F09C6.12	2.37956	Enriched in dopaminergic neurons based on tiling array studies. Is affected by several genes including daf-16\; rrf-3\; and daf-12 based on RNA-seq and microarray studies. Is affected by eleven chemicals including multi-walled carbon nanotube\; Psoralens\; and allantoin based on RNA-seq and microarray studies.
ZK218.5	ZK218.5	5.2849	Is affected by several genes including daf-16\; daf-2\; and sir-2.1 based on microarray\; tiling array\; and RNA-seq studies. Is affected by five chemicals including Zidovudine\; Tunicamycin\; and Chlorpyrifos based on RNA-seq and microarray studies. Is predicted to encode a protein with the following domains: ShK domain-like and ShKT domain.
B0454.8	B0454.8	1.50484	Enriched in germline precursor cell based on tiling array studies. Is affected by several genes including daf-2\; hsf-1\; and eat-2 based on microarray and RNA-seq studies. Is affected by six chemicals including methylmercury hydroxide\; Tunicamycin\; and cholesterol based on RNA-seq and microarray studies. Is predicted to encode a protein with the following domains: C6 domain and C6 domain.
F25H5.8	F25H5.8	1.03452	Predicted to be located in membrane. Predicted to be integral component of membrane.
ZK228.7	srh-179	5.37951	Predicted to be located in membrane. Predicted to be integral component of membrane.
F14D7.2	F14D7.2	2.7431	Expressed in germ line.
D1054.11	ule-3	1.83881	Enriched in cephalic sheath cell\; dopaminergic neurons\; germ line\; and hypodermis based on tiling array\; RNA-seq\; and proteomic studies. Is affected by several genes including daf-16\; daf-2\; and rrf-3 based on microarray\; RNA-seq\; proteomic\; and tiling array studies. Is affected by fifteen chemicals including Ethanol\; rotenone\; and manganese chloride based on RNA-seq and microarray st…
T10C6.11	his-4	1.53537	Predicted to enable DNA binding activity. Predicted to be involved in nucleosome assembly. Predicted to be located in chromosome and nucleus. Predicted to be part of nucleosome.
F26G1.9	F26G1.9	1.12395	Enriched in PLM\; germline precursor cell\; and hypodermis based on tiling array and RNA-seq studies. Is affected by several genes including daf-2\; rrf-3\; and eat-2 based on microarray and RNA-seq studies. Is affected by six chemicals including methylmercury hydroxide\; D-glucose\; and Zidovudine based on RNA-seq and microarray studies. Is predicted to encode a protein with the following domain…
Y39F10C.3	Y39F10C.3	1.06676	Is affected by several genes including daf-2\; eat-2\; and sir-2.1 based on RNA-seq and microarray studies. Is affected by eight chemicals including tryptophan\; nanoparticle\; and metformin based on microarray and RNA-seq studies.
F22D6.10	col-60	1.04001	Predicted to be a structural constituent of cuticle. Predicted to be located in membrane. Predicted to be integral component of membrane.
Y52B11B.1	Y52B11B.1	1.2368	Enriched in AFD\; AVK\; DA neuron\; VA neuron\; and hypodermis based on RNA-seq and microarray studies. Is affected by several genes including daf-2\; rrf-3\; and dpy-10 based on microarray\; RNA-seq\; and tiling array studies. Is affected by twelve chemicals including Ethanol\; methylmercury hydroxide\; and Tunicamycin based on RNA-seq and microarray studies.
W09G12.7	W09G12.7	1.18972	Enriched in OLL\; PVD\; and in male based on microarray and RNA-seq studies. Is affected by several genes including daf-2\; glp-1\; and skn-1 based on microarray\; RNA-seq\; tiling array\; proteomic\; and studies. Is affected by twenty chemicals including Nitric Oxide\; 1-methylnicotinamide\; and methylmercuric chloride based on RNA-seq and microarray studies. Is predicted to encode a protein wit…
F02E11.2	F02E11.2	1.0748	Enriched in sensory neurons based on RNA-seq studies. Is affected by several genes including glp-1\; eat-2\; and sek-1 based on microarray and RNA-seq studies. Is affected by eight chemicals including stavudine\; Zidovudine\; and Psoralens based on RNA-seq studies.
Y71F9B.14		1.13633
H17B01.2	H17B01.2	1.57027	Is affected by several genes including daf-2\; glp-1\; and rrf-3 based on microarray\; tiling array\; proteomic\; RNA-seq\; and studies. Is affected by twenty-three chemicals including Mercuric Chloride\; rotenone\; and Tunicamycin based on microarray and RNA-seq studies.
F36D1.7	F36D1.7	1.26829	Enriched in GABAergic neurons\; excretory cell\; intestine\; and neurons based on tiling array and microarray studies. Is affected by several genes including daf-16\; daf-2\; and let-60 based on microarray\; RNA-seq\; and studies. Is affected by thirteen chemicals including tryptophan\; rotenone\; and Psoralens based on microarray and RNA-seq studies.
Y68A4A.12	Y68A4A.12	2.36729	Is affected by several genes including eat-2\; clk-1\; and hpl-2 based on microarray and RNA-seq studies. Is affected by four chemicals including multi-walled carbon nanotube\; Colistin\; and 2 based on RNA-seq and microarray studies.
F09C6.1	ifas-2	3.28876	Predicted to enable actin binding activity. Predicted to be located in cytoplasm.
Y59E9AR.1	Y59E9AR.1	1.38217	Predicted to be located in cytoskeleton.
F09C6.3	F09C6.3	5.36576	Enriched in ASER based on RNA-seq studies. Is affected by several genes including daf-16\; daf-12\; and sek-1 based on RNA-seq\; tiling array\; and microarray studies. Is affected by fourteen chemicals including methylmercuric chloride\; sodium arsenite\; and multi-walled carbon nanotube based on microarray and RNA-seq studies. Is predicted to encode a protein with the following domain: Phosphory…
T26H5.9	T26H5.9	1.46838	Enriched in head mesodermal cell\; intestine\; muscle cell\; and neurons based on tiling array and RNA-seq studies. Is affected by several genes including daf-16\; daf-2\; and glp-1 based on RNA-seq\; microarray\; and studies. Is affected by twenty-four chemicals including methylmercury hydroxide\; 1-methylnicotinamide\; and rotenone based on RNA-seq and microarray studies.
K02F6.5	K02F6.5	5.40809	Predicted to be involved in protein homooligomerization. Is an ortholog of human KCTD10 (potassium channel tetramerization domain containing 10)\; KCTD13 (potassium channel tetramerization domain containing 13)\; and TNFAIP1 (TNF alpha induced protein 1).
T05A1.2	col-122	1.1046	Predicted to be a structural constituent of cuticle. Predicted to be located in membrane. Predicted to be integral component of membrane.
F52D2.4	meg-3	1.14437	Involved in embryo development\; gamete generation\; and organelle localization. Located in P granule. Expressed in several structures, including germ cell and oocyte.
F38E9.6	F38E9.6	1.059	Enriched in AFD\; head mesodermal cell\; neurons\; and sensory neurons based on RNA-seq studies. Is affected by several genes including daf-16\; daf-2\; and eat-2 based on microarray and RNA-seq studies. Is affected by six chemicals including D-glucose\; Psoralens\; and allantoin based on RNA-seq and microarray studies.
Y68A4B.2	clec-242	1.68091	Predicted to enable carbohydrate binding activity.
C35B1.4	C35B1.4	1.75765	Enriched in cephalic sheath cell\; dopaminergic neurons\; germ line\; and hypodermis based on tiling array and RNA-seq studies. Is affected by several genes including daf-2\; glp-1\; and hsf-1 based on microarray and RNA-seq studies. Is affected by twenty-one chemicals including Ethanol\; 1-methylnicotinamide\; and rotenone based on RNA-seq and microarray studies.
C08F11.11	ule-4	1.15912	Predicted to be located in extracellular region.
Y54F10AM.11	Y54F10AM.11	1.76149	Enriched in AB\; AVG\; RIM\; command interneuron\; and germ line based on RNA-seq studies. Is affected by several genes including daf-2\; glp-1\; and skn-1 based on microarray\; tiling array\; and RNA-seq studies. Is affected by eleven chemicals including hydrogen sulfide\; rotenone\; and nanoparticle based on microarray and RNA-seq studies. Is predicted to encode a protein with the following dom…
T05E12.3	T05E12.3	3.42114	Predicted to be involved in protein homooligomerization. Is an ortholog of human KCTD10 (potassium channel tetramerization domain containing 10)\; KCTD13 (potassium channel tetramerization domain containing 13)\; and TNFAIP1 (TNF alpha induced protein 1).
Y77E11A.16	Y77E11A.16	2.62646	Predicted to be located in membrane. Predicted to be integral component of membrane.
F37H8.3	bigr-1	1.01946	Expressed in intestine and ventral nerve cord. Is predicted to encode a protein with the following domains: Haloacid dehalogenase-like hydrolase\; HAD hydrolase, subfamily IA\; Predicted HAD-superfamily phosphatase, subfamily IA\/Epoxide hydrolase, N-terminal\; HAD superfamily\; HAD-like superfamily\; and Haloacid dehalogenase-like hydrolase.
F38B2.6	F38B2.6	1.33993	Enriched in amphid sheath cell based on RNA-seq studies. Is affected by several genes including daf-2\; skn-1\; and hsf-1 based on RNA-seq and microarray studies. Is affected by eleven chemicals including rotenone\; manganese chloride\; and sodium arsenite based on RNA-seq studies.
K09C4.4	K09C4.4	2.75971	Predicted to enable transmembrane transporter activity. Predicted to be involved in transmembrane transport. Predicted to be located in membrane. Predicted to be integral component of membrane.
Y110A2AL.3	Y110A2AL.3	1.58406	Enriched in OLL and PVD based on tiling array studies. Is affected by several genes including daf-16\; daf-2\; and rrf-3 based on microarray\; tiling array\; RNA-seq\; and studies. Is affected by fifteen chemicals including hydrogen sulfide\; 1-methylnicotinamide\; and Zidovudine based on microarray and RNA-seq studies. Is predicted to encode a protein with the following domains: CC domain and CC…
W06D11.3	W06D11.3	5.33673	Enriched in carbon dioxide sensory neurons\; cholinergic neurons\; germ line\; and pharynx based on tiling array and RNA-seq studies. Is affected by several genes including daf-2\; rrf-3\; and dpy-10 based on tiling array\; RNA-seq\; and microarray studies. Is affected by eleven chemicals including bisphenol A\; tert-Butylhydroperoxide\; and metformin based on RNA-seq and microarray studies.
R05D8.9	R05D8.9	1.22976	Predicted to enable oxidoreductase activity.
F09C6.13	F09C6.13	5.0392	Enriched in excretory cell\; germ line\; muscle cell\; and pharynx based on tiling array and RNA-seq studies. Is affected by several genes including glp-1\; eat-2\; and sek-1 based on tiling array\; microarray\; RNA-seq\; and studies. Is affected by thirteen chemicals including tryptophan\; Tunicamycin\; and sodium arsenite based on microarray and RNA-seq studies.
C09H5.6	str-131	5.05041	Predicted to enable G protein-coupled olfactory receptor activity. Involved in short-term memory. Predicted to be integral component of plasma membrane.
C50E3.12	C50E3.12	3.58358	Enriched in AB and germ line based on RNA-seq studies. Is affected by several genes including daf-16\; daf-2\; and rrf-3 based on microarray\; tiling array\; RNA-seq\; proteomic\; and studies. Is affected by thirteen chemicals including D-glucose\; bisphenol A\; and Zidovudine based on RNA-seq and microarray studies.
C46H11.8	phat-1	1.05956	Involved in pharyngeal gland morphogenesis. Expressed in g1AR\; g1P\; and pharyngeal gland cell.
C06G1.2	cpg-19	1.28131	Enriched in DA neuron\; VA neuron\; head mesodermal cell\; pharynx\; and sensory neurons based on microarray and RNA-seq studies. Is affected by several genes including daf-16\; daf-2\; and skn-1 based on RNA-seq and microarray studies. Is affected by eighteen chemicals including hydrogen sulfide\; methylmercuric chloride\; and multi-walled carbon nanotube based on microarray and RNA-seq studies.
K06A4.8	K06A4.8	1.23011	Is affected by several genes including daf-2\; eat-2\; and clk-1 based on RNA-seq and microarray studies. Is affected by seven chemicals including manganese chloride\; allantoin\; and Sirolimus based on RNA-seq and microarray studies.
K05F6.11	poml-4	1.9005	Predicted to enable arylesterase activity. Human ortholog(s) of this gene implicated in several diseases, including Alzheimer's disease\; autoimmune disease (multiple)\; eye disease (multiple)\; and hematologic cancer (multiple). Is an ortholog of human PON2 (paraoxonase 2) and PON3 (paraoxonase 3).
F15E11.1	pud-2.1	1.68392	Expressed in hypodermis and intestine. Is predicted to encode a protein with the following domains: Up-Regulated in long-lived daf-2 and Up-regulated in Daf-2.
F15E11.12	pud-4	2.02505	Expressed in hyp7 syncytium. Is predicted to encode a protein with the following domains: Up-Regulated in long-lived daf-2 and Up-regulated in Daf-2.
ZC412.7	nspa-3	1.47026	Is affected by several genes including daf-16\; daf-2\; and sir-2.1 based on microarray and RNA-seq studies. Is affected by eight chemicals including multi-walled carbon nanotube\; Rifampin\; and allantoin based on RNA-seq and microarray studies.
Y51A2B.4	Y51A2B.4	1.15677	Predicted to be involved in lipid metabolic process.
C17F4.12	C17F4.12	2.55192	Enriched in hypodermis based on RNA-seq studies. Is affected by several genes including daf-2\; clk-1\; and pmk-1 based on tiling array\; microarray\; and RNA-seq studies. Is affected by eight chemicals including Tunicamycin\; multi-walled carbon nanotube\; and Sodium Chloride based on microarray and RNA-seq studies.
F57G4.11	F57G4.11	5.45287	Is affected by several genes including daf-16\; glp-1\; and skn-1 based on microarray and RNA-seq studies. Is affected by twelve chemicals including metformin\; Psoralens\; and allantoin based on RNA-seq and microarray studies. Is predicted to encode a protein with the following domains: FTH domain and Domain of unknown function DUF38, Caenorhabditis species.
F13A7.9	skr-11	3.86332	Enriched in germ line based on RNA-seq studies. Is affected by several genes including daf-16\; daf-2\; and rrf-3 based on microarray\; tiling array\; RNA-seq\; and studies. Is affected by eight chemicals including Lithium Chloride\; stavudine\; and cholesterol based on microarray and RNA-seq studies.
Y49F6C.8	Y49F6C.8	2.9536	Enriched in germ line based on RNA-seq studies. Is affected by several genes including daf-16\; daf-2\; and glp-1 based on tiling array\; RNA-seq\; and microarray studies. Is affected by fourteen chemicals including aldicarb\; rotenone\; and Tunicamycin based on microarray and RNA-seq studies.
F07C4.6	F07C4.6	2.0752	Enriched in intestine based on RNA-seq studies. Is affected by several genes including daf-16\; daf-2\; and daf-12 based on microarray and RNA-seq studies. Is affected by ten chemicals including methylmercuric chloride\; antimycin\; and sucrose based on microarray and RNA-seq studies. Is predicted to encode a protein with the following domains: ShK domain-like and ShKT domain.
K01A2.4	K01A2.4	1.39331	Predicted to be located in membrane. Predicted to be integral component of membrane.
K03H6.7	clec-172	1.20287	Predicted to enable carbohydrate binding activity. Involved in defense response to Gram-positive bacterium.
C08E3.8	fbxa-165	4.90952	Enriched in intestine based on RNA-seq studies. Is affected by several genes including daf-16\; glp-1\; and skn-1 based on microarray\; tiling array\; and RNA-seq studies. Is affected by eleven chemicals including metformin\; Psoralens\; and allantoin based on RNA-seq and microarray studies. Is predicted to encode a protein with the following domains: F-box domain\; FTH domain\; HTH domain in Mos…
C33E10.8	C33E10.8	2.09485	Enriched in intestine based on RNA-seq studies. Is affected by several genes including daf-16\; daf-2\; and glp-1 based on tiling array\; microarray\; and RNA-seq studies. Is affected by nine chemicals including methylmercuric chloride\; multi-walled carbon nanotube\; and allantoin based on microarray and RNA-seq studies. Is predicted to encode a protein with the following domains: F-box associat…
T28A11.19	T28A11.19	2.08689	Enriched in coelomocyte\; dopaminergic neurons\; mechanosensory neurons\; muscle cell\; and ventral nerve cord based on tiling array and RNA-seq studies. Is affected by several genes including daf-16\; daf-2\; and glp-1 based on microarray\; RNA-seq\; and studies. Is affected by eighteen chemicals including Mercuric Chloride\; Tunicamycin\; and Rifampin based on microarray and RNA-seq studies. Is…
W01B11.1	W01B11.1	1.42227	Predicted to be located in membrane. Predicted to be integral component of membrane.
F15E11.13	pud-1.1	2.04922	Expressed in hypodermis and intestine. Is predicted to encode a protein with the following domains: Up-Regulated in long-lived daf-2 and Up-regulated in Daf-2.
EEED8.3	EEED8.3	1.10022	Enriched in germ line\; germline precursor cell\; head mesodermal cell\; and pharyngeal muscle cell based on tiling array and RNA-seq studies. Is affected by several genes including daf-16\; daf-2\; and rrf-3 based on microarray\; RNA-seq\; tiling array\; and proteomic studies. Is affected by seventeen chemicals including Heme\; methylmercury hydroxide\; and rotenone based on microarray and RNA-s…
F32A11.5	F32A11.5	3.81163	Expressed in neurons.
Y102A5C.7	clec-237	2.07217	Is affected by several genes including daf-2\; let-60\; and sir-2.1 based on microarray and RNA-seq studies. Is affected by aldicarb based on microarray studies.
M01B2.8	M01B2.8	1.86275	Is affected by several genes including daf-16\; daf-2\; and daf-12 based on tiling array\; RNA-seq\; and microarray studies. Is affected by D-glucose and silicon dioxide nanoparticle based on RNA-seq and microarray studies. Is predicted to encode a protein with the following domains: Caenorhabditis protein of unknown function, DUF282 and Protein of unknown function DUF282, Caenorhabditis species.
Y47H10A.3	Y47H10A.3	1.38085	Predicted to enable RNA pyrophosphohydrolase activity. Predicted to be involved in NAD-cap decapping\; nuclear-transcribed mRNA catabolic process\; and nucleic acid phosphodiester bond hydrolysis. Predicted to be located in cytosol and nucleus. Is an ortholog of human DXO (decapping exoribonuclease).
K10G4.5	K10G4.5	1.82191	Is affected by several genes including daf-16\; daf-2\; and daf-12 based on microarray\; tiling array\; and RNA-seq studies. Is affected by eight chemicals including methylmercuric chloride\; Tunicamycin\; and Psoralens based on microarray and RNA-seq studies. Is predicted to encode a protein with the following domains: FTH domain\; F-box domain\; F-box domain\; Domain of unknown function DUF38, …
F58G1.5	lips-9	1.00024	Predicted to enable lipase activity. Predicted to be involved in lipid catabolic process.
ZC334.7	ZC334.7	1.15896	Predicted to enable glutathione oxidoreductase activity.
C45G7.2	ilys-2	2.72433	Predicted to enable lysozyme activity. Involved in defense response to Gram-positive bacterium. Expressed in nerve ring and pm3.
F02E8.4	F02E8.4	1.86834	Enriched in GABAergic neurons\; germ line\; and germline precursor cell based on RNA-seq studies. Is affected by several genes including daf-2\; age-1\; and rrf-3 based on microarray\; tiling array\; and RNA-seq studies. Is affected by eighteen chemicals including rotenone\; D-glucose\; and bisphenol A based on RNA-seq and microarray studies.
F47H4.1	lsy-27	4.98658	Predicted to enable DNA-binding transcription factor activity, RNA polymerase II-specific and sequence-specific DNA binding activity. Predicted to be involved in regulation of transcription by RNA polymerase II. Predicted to be located in nucleus. Expressed in ASE\; embryonic cell\; head\; somatic nervous system\; and tail neurons.
C06C6.9	C06C6.9	2.75108	Predicted to be located in membrane. Predicted to be integral component of membrane.
Y110A2AL.9	Y110A2AL.9	1.15878	Enriched in arcade cell and pharyngeal-intestinal valve cell based on RNA-seq studies. Is affected by several genes including daf-16\; daf-2\; and rrf-3 based on microarray\; RNA-seq\; tiling array\; and studies. Is affected by eighteen chemicals including hydrogen sulfide\; rotenone\; and stavudine based on microarray and RNA-seq studies. Is predicted to encode a protein with the following domai…
C37A5.3	C37A5.3	2.8655	Predicted to be involved in innate immune response.
F08H9.9	clec-55	1.81318	Predicted to enable carbohydrate binding activity.
C47E12.12	C47E12.12	1.08553	Predicted to be located in membrane. Predicted to be integral component of membrane.
C49H3.16	C49H3.16	1.15507	Predicted to enable serine-type endopeptidase inhibitor activity. Predicted to be involved in negative regulation of endopeptidase activity. Predicted to be located in extracellular space.
C32H11.5	C32H11.5	1.19887	Enriched in ALM\; GABAergic neurons\; PLM\; and pharynx based on microarray and RNA-seq studies. Is affected by several genes including daf-16\; daf-2\; and rrf-3 based on microarray and RNA-seq studies. Is affected by twelve chemicals including 1-methylnicotinamide\; nicotinic acid\; and D-glucose based on RNA-seq and microarray studies. Is predicted to encode a protein with the following domain…
C44C1.6	C44C1.6	1.13154	Is affected by several genes including daf-2\; glp-1\; and rrf-3 based on microarray\; tiling array\; RNA-seq\; and studies. Is affected by fifteen chemicals including rotenone\; Tunicamycin\; and multi-walled carbon nanotube based on RNA-seq and microarray studies.
C37C3.3	vps-32.2	2.50036	Enriched in PLM\; intestine\; and sensory neurons based on RNA-seq and microarray studies. Is affected by several genes including daf-16\; daf-12\; and let-7 based on tiling array\; proteomic\; microarray\; and RNA-seq studies. Is affected by multi-walled carbon nanotube\; Rifampin\; and allantoin based on RNA-seq studies. Human ortholog(s) of this gene implicated in cataract 31 multiple types. H…
F39F10.3	F39F10.3	1.69736	Predicted to enable protein serine\/threonine kinase activity. Predicted to be involved in peptidyl-serine phosphorylation. Predicted to be located in cytoplasm and nucleus.
F40C5.2	F40C5.2	2.62189	Enriched in germ line based on RNA-seq studies. Is affected by several genes including daf-16\; eat-2\; and prg-1 based on microarray and RNA-seq studies. Is affected by four chemicals including methylmercuric chloride\; Psoralens\; and allantoin based on microarray and RNA-seq studies.
C37C3.10	C37C3.10	1.01149	Enriched in intestine based on tiling array studies. Is affected by several genes including daf-2\; eat-2\; and pmk-1 based on microarray and RNA-seq studies. Is affected by seventeen chemicals including tryptophan\; Tunicamycin\; and mianserin based on microarray and RNA-seq studies.
W03F9.4	W03F9.4	1.57635	Predicted to enable carnitine O-palmitoyltransferase activity. Predicted to be involved in carnitine metabolic process and fatty acid metabolic process. Predicted to be located in mitochondrion.
F08F3.6	F08F3.6	2.38014	Expressed in germ line. Is predicted to encode a protein with the following domains: F-box associated and F-box associated domain, type 2.
T13C5.2	T13C5.2	1.24542	Enriched in amphid sheath cell based on RNA-seq studies. Is affected by several genes including daf-16\; daf-2\; and rrf-3 based on tiling array\; RNA-seq\; and microarray studies. Is affected by methylmercuric chloride\; multi-walled carbon nanotube\; and glycine based on microarray and RNA-seq studies. Is predicted to encode a protein with the following domains: Caenorhabditis protein of unknow…
ZK829.5	tbx-36	3.28033	Predicted to enable DNA-binding transcription factor activity, RNA polymerase II-specific and RNA polymerase II cis-regulatory region sequence-specific DNA binding activity. Predicted to be involved in cell fate specification and regulation of transcription by RNA polymerase II. Predicted to be located in nucleus.
F49E12.1	skpo-1	1.30493	Enables peroxidase activity. Involved in defense response to Gram-positive bacterium\; determination of adult lifespan\; and negative regulation of gene expression.
ZK896.1	ZK896.1	1.06895	Enriched in intestine and sensory neurons based on RNA-seq studies. Is affected by several genes including daf-2\; glp-1\; and rrf-3 based on microarray\; tiling array\; RNA-seq\; and studies. Is affected by seventeen chemicals including methylmercury hydroxide\; Tunicamycin\; and D-glucose based on RNA-seq and microarray studies. Is predicted to encode a protein with the following domains: CUB-l…
Y20C6A.2	fbxb-7	2.89049	Enriched in several structures, including PLM\; Z1.p\; Z4.a\; germ line\; and male distal tip cell based on RNA-seq studies. Is affected by several genes including daf-16\; daf-2\; and eat-2 based on RNA-seq\; microarray\; and studies. Is affected by seven chemicals including stavudine\; Zidovudine\; and allantoin based on RNA-seq and microarray studies. Is predicted to encode a protein with the …
C55C3.7	C55C3.7	2.42748	Enriched in AVA and in male based on tiling array and RNA-seq studies. Is affected by several genes including daf-2\; glp-1\; and eat-2 based on tiling array\; RNA-seq\; and microarray studies. Is affected by sodium arsenite and nitroguanidine based on RNA-seq and microarray studies.
T07H8.5	srg-31	1.76046	Predicted to enable transmembrane signaling receptor activity. Predicted to be involved in sensory perception of chemical stimulus. Predicted to be located in membrane. Predicted to be integral component of membrane. Expressed in amphid neurons\; anal depressor muscle\; and lumbar neurons.
F07G6.10	F07G6.10	2.09308	Enriched in GABAergic neurons based on tiling array and RNA-seq studies. Is affected by several genes including daf-16\; daf-2\; and glp-1 based on tiling array\; RNA-seq\; proteomic\; and microarray studies. Is affected by sixteen chemicals including Ethanol\; rotenone\; and Tunicamycin based on RNA-seq and microarray studies.
F46A8.9	F46A8.9	1.05646	Is affected by several genes including daf-2\; dpy-10\; and eat-2 based on RNA-seq and microarray studies. Is affected by eight chemicals including methylmercuric chloride\; Cisplatin\; and Psoralens based on microarray and RNA-seq studies.
F46F5.9	msrp-4	1.05241	Enriched in body wall muscle cell and in male based on tiling array and RNA-seq studies. Is affected by several genes including daf-2\; rrf-3\; and dpy-10 based on microarray and RNA-seq studies. Is affected by fourteen chemicals including multi-walled carbon nanotube\; D-glucose\; and Rifampin based on RNA-seq and microarray studies.
B0554.1	B0554.1	4.32931	Enriched in pharynx based on RNA-seq studies. Is affected by several genes including age-1\; eat-2\; and sir-2.1 based on microarray\; tiling array\; and RNA-seq studies. Is affected by nine chemicals including methylmercuric chloride\; Psoralens\; and allantoin based on microarray and RNA-seq studies.
F49A5.4	clec-24	2.49497	Predicted to enable carbohydrate binding activity. Predicted to be located in membrane. Predicted to be integral component of membrane.
T11F8.2	T11F8.2	4.75933	Enriched in germ line based on RNA-seq studies. Is affected by several genes including glp-1\; skn-1\; and rrf-3 based on tiling array\; RNA-seq\; and microarray studies. Is affected by five chemicals including hydrogen sulfide\; allantoin\; and Sirolimus based on microarray and RNA-seq studies.
H04M03.3	H04M03.3	1.37018	Predicted to enable oxidoreductase activity.
D1086.11	D1086.11	1.04875	Enriched in dopaminergic neurons\; germ line\; and hypodermis based on tiling array and RNA-seq studies. Is affected by several genes including daf-2\; rrf-3\; and hsf-1 based on RNA-seq\; proteomic\; and microarray studies. Is affected by eleven chemicals including Ethanol\; rotenone\; and manganese chloride based on RNA-seq and microarray studies.
Y51H4A.935	Y51H4A.935	1.39688	Enriched in male based on RNA-seq studies. Is affected by several genes including daf-2\; eat-2\; and pgl-1 based on microarray and RNA-seq studies. Is affected by four chemicals including Zidovudine\; Sirolimus\; and Rifampin based on RNA-seq studies.
Y19D10B.7	pud-1.2	3.18009	Expressed in hypodermis and intestine. Is predicted to encode a protein with the following domains: Up-Regulated in long-lived daf-2 and Up-regulated in Daf-2.
F59D8.1	vit-3	1.09602	Predicted to enable lipid transporter activity. Predicted to be involved in lipid transport. Predicted to be located in extracellular region. Expressed in intestine.
Y39B6A.10	Y39B6A.10	1.4669	Predicted to be located in membrane. Predicted to be integral component of membrane.
F11D5.5	F11D5.5	2.09611	Predicted to enable transmembrane transporter activity. Predicted to be involved in transmembrane transport. Predicted to be located in membrane. Predicted to be integral component of membrane.
F45B8.3	F45B8.3	1.13163	Is affected by several genes including daf-16\; skn-1\; and rrf-3 based on tiling array\; RNA-seq\; and microarray studies. Is affected by eight chemicals including 1-methylnicotinamide\; Rifampin\; and allantoin based on RNA-seq and microarray studies.
Y38F2AL.7	21ur-15630	1.72277	Is affected by several genes including hpl-2\; meg-3\; and olrn-1 based on RNA-seq studies. Is affected by multi-walled carbon nanotube based on RNA-seq studies.
W03D2.9	W03D2.9	1.09827	Enriched in AFD and hypodermis based on RNA-seq studies. Is affected by several genes including rrf-3\; dpy-10\; and let-7 based on microarray and RNA-seq studies. Is affected by twenty-one chemicals including Ethanol\; methylmercury hydroxide\; and methylmercuric chloride based on RNA-seq and microarray studies.
C46E10.9	C46E10.9	4.54464	Enriched in germ line based on RNA-seq studies. Is affected by several genes including daf-2\; rrf-3\; and eat-2 based on microarray\; tiling array\; and RNA-seq studies. Is affected by ten chemicals including rotenone\; D-glucose\; and stavudine based on RNA-seq and microarray studies.
ZK971.1	ZK971.1	1.01048	Enriched in coelomocyte\; neurons\; and ventral nerve cord based on tiling array\; RNA-seq\; and microarray studies. Is affected by several genes including daf-2\; skn-1\; and let-60 based on microarray\; RNA-seq\; tiling array\; and studies. Is affected by eight chemicals including Tunicamycin\; stavudine\; and Psoralens based on microarray and RNA-seq studies.
T13B5.5	lips-11	1.56882	Predicted to enable lipase activity. Involved in IRE1-mediated unfolded protein response.
T14E8.2	T14E8.2	4.56246	Predicted to enable transmembrane receptor protein tyrosine kinase activator activity. Predicted to be involved in positive regulation of MAPK cascade. Predicted to be located in terminal bouton.
ZC15.4	ZC15.4	1.30369	Enriched in AVK and head mesodermal cell based on RNA-seq studies. Is affected by several genes including daf-16\; daf-2\; and clk-1 based on RNA-seq studies. Is affected by Alovudine and resveratrol based on RNA-seq and microarray studies.
B0513.4	B0513.4	1.12947	Enriched in dopaminergic neurons\; germ line\; and head mesodermal cell based on tiling array and RNA-seq studies. Is affected by several genes including daf-16\; daf-2\; and rrf-3 based on microarray\; tiling array\; RNA-seq\; and proteomic studies. Is affected by thirteen chemicals including hydrogen sulfide\; Alovudine\; and Zidovudine based on microarray and RNA-seq studies.
R06F6.7	msrp-7	1.21781	Enriched in FLP\; neurons\; and sensory neurons based on microarray and RNA-seq studies. Is affected by several genes including daf-2\; rrf-3\; and daf-12 based on microarray\; tiling array\; and RNA-seq studies. Is affected by eight chemicals including aldicarb\; rotenone\; and Rifampin based on microarray and RNA-seq studies.
R09F10.8	R09F10.8	1.54416	Enriched in germ line\; hypodermis\; and pharyngeal muscle cell based on tiling array and RNA-seq studies. Is affected by several genes including daf-16\; daf-2\; and glp-1 based on microarray\; tiling array\; proteomic\; and RNA-seq studies. Is affected by thirteen chemicals including rotenone\; nanoparticle\; and Alovudine based on RNA-seq and microarray studies.
C17B7.4	C17B7.4	1.24281	Enriched in body wall muscle cell and muscle cell based on tiling array and microarray studies. Is affected by several genes including daf-2\; glp-1\; and skn-1 based on microarray\; RNA-seq\; and studies. Is affected by twelve chemicals including Ethanol\; methylmercuric chloride\; and Mercuric Chloride based on RNA-seq and microarray studies. Is predicted to encode a protein with the following …
K03D3.2	K03D3.2	1.40371	Enriched in several structures, including cephalic sheath cell\; coelomocyte\; dopaminergic neurons\; mechanosensory neurons\; and ventral nerve cord based on tiling array and RNA-seq studies. Is affected by several genes including daf-16\; daf-2\; and daf-12 based on microarray and RNA-seq studies. Is affected by twenty chemicals including methylmercury hydroxide\; mianserin\; and nanoparticle b…
W02B12.13	W02B12.13	1.12915	Enriched in neurons and retrovesicular ganglion based on tiling array\; RNA-seq\; and microarray studies. Is affected by several genes including daf-16\; daf-2\; and daf-12 based on microarray\; RNA-seq\; and studies. Is affected by eleven chemicals including rotenone\; Sodium Chloride\; and Psoralens based on RNA-seq and microarray studies.
K12B6.3	fil-2	1.77293	Predicted to enable lipase activity. Predicted to be involved in lipid catabolic process. Expressed in intestine.
