# Supplementary material for: Glycerol 3-phosphate phosphatase/PGPH-2 counters metabolic stress and promotes healthy aging via a glycogen sensing-AMPK-HLH-30-autophagy axis in C. elegans
Source: Nat Commun. 2023 Aug 25;14:5214. doi: 10.1038/s41467-023-40857-y (PMC10457390; doi:10.1038/s41467-023-40857-y)
Supplement: Supplementary file 6 — Supplementary Data 3 [file 41467_2023_40857_MOESM6_ESM.xlsx]

## Sheet: Table S3
Supplementary Table S3: Gene ontology terms describing genes upregulated in pgph-2 o/e aimals in comparison to WT in normal growth conditions.
Source	Term name	Term ID	Adjusted P value	Number of genes	Genes identified
GO:MF	Carbohydrate binding	GO:0030246	2.28034e-12	26	ZK666.7,Y54G2A.8,F10G2.3,F49A5.7,F38A1.14,W04E12.6,D2096.3,T20B3.16,F49A5.5,F16H6.1,Y46C8AL.3,T20B3.12,H02K04.1,C29F3.5,E03H4.10,Y46C8AL.4,K10B2.3,F08H9.5,R07C3.1,T20B3.7,Y70C5C.2,Y46C8AL.9,Y68A4B.2,K03H6.7,F08H9.9,F49A5.4
GO:MF	Lipase activity	GO:0016298	0.01472	7	F09C8.1,Y65B4BR.1,T01C3.4,ZK617.2,F58G1.5,T13B5.5,K12B6.3
GO:MF	Hydrolase activity, acting on ester bonds	GO:0016788	0.0251725	19	F54F3.3,F09C8.1,Y105C5B.15,R11G11.14,F46B6.8,T13B5.3,Y65B4BR.1,T01C3.4,F27C8.6,T21E3.1,R12E2.10,R13H4.3,T02B5.1,ZK617.2,K05F6.11,Y47H10A.3,F58G1.5,T13B5.5,K12B6.3
GO:BP	Defense response to Gram-positive bacterium	GO:0050830	1.58444e-15	14	ZK666.7,F28D1.5,ZK666.6,Y54G2A.8,F10G2.3,F53A9.8,T08A9.12,F43C11.7,F28G4.1,T07H3.3,Y46C8AL.3,Y46C8AL.4,K03H6.7,F49E12.1
GO:BP	Response to bacterium	GO:0009617	2.06786e-11	15	ZK666.7,F28D1.5,ZK666.6,Y54G2A.8,F10G2.3,F53A9.8,T08A9.12,F43C11.7,F28G4.1,T07H3.3,Y46C8AL.3,F28D1.3,Y46C8AL.4,K03H6.7,F49E12.1
GO:BP	Defense response to bacterium	GO:0042742	2.06786e-11	15	ZK666.7,F28D1.5,ZK666.6,Y54G2A.8,F10G2.3,F53A9.8,T08A9.12,F43C11.7,F28G4.1,T07H3.3,Y46C8AL.3,F28D1.3,Y46C8AL.4,K03H6.7,F49E12.1
GO:BP	Defense response to other organism	GO:0098542	5.90189e-08	19	ZK666.7,C14C6.5,F28D1.5,ZK666.6,Y54G2A.8,F10G2.3,F53A9.8,T08A9.12,F27C8.4,F43C11.7,F28G4.1,T07H3.3,Y46C8AL.3,F28D1.3,Y46C8AL.4,F21F8.4,K03H6.7,C37A5.3,F49E12.1
GO:BP	Response to other organism	GO:0051707	6.23328e-08	19	ZK666.7,C14C6.5,F28D1.5,ZK666.6,Y54G2A.8,F10G2.3,F53A9.8,T08A9.12,F27C8.4,F43C11.7,F28G4.1,T07H3.3,Y46C8AL.3,F28D1.3,Y46C8AL.4,F21F8.4,K03H6.7,C37A5.3,F49E12.1
GO:BP	Biological process involved in interspecies interaction between organisms	GO:0044419	6.23328e-08	19	ZK666.7,C14C6.5,F28D1.5,ZK666.6,Y54G2A.8,F10G2.3,F53A9.8,T08A9.12,F27C8.4,F43C11.7,F28G4.1,T07H3.3,Y46C8AL.3,F28D1.3,Y46C8AL.4,F21F8.4,K03H6.7,C37A5.3,F49E12.1
GO:BP	Response to external biotic stimulus	GO:0043207	6.23328e-08	19	ZK666.7,C14C6.5,F28D1.5,ZK666.6,Y54G2A.8,F10G2.3,F53A9.8,T08A9.12,F27C8.4,F43C11.7,F28G4.1,T07H3.3,Y46C8AL.3,F28D1.3,Y46C8AL.4,F21F8.4,K03H6.7,C37A5.3,F49E12.1
GO:BP	Response to biotic stimulus	GO:0009607	6.23328e-08	19	ZK666.7,C14C6.5,F28D1.5,ZK666.6,Y54G2A.8,F10G2.3,F53A9.8,T08A9.12,F27C8.4,F43C11.7,F28G4.1,T07H3.3,Y46C8AL.3,F28D1.3,Y46C8AL.4,F21F8.4,K03H6.7,C37A5.3,F49E12.1
GO:BP	Defense response	GO:0006952	7.73999e-08	19	ZK666.7,C14C6.5,F28D1.5,ZK666.6,Y54G2A.8,F10G2.3,F53A9.8,T08A9.12,F27C8.4,F43C11.7,F28G4.1,T07H3.3,Y46C8AL.3,F28D1.3,Y46C8AL.4,F21F8.4,K03H6.7,C37A5.3,F49E12.1
GO:BP	Embryonic pattern specification	GO:0009880	4.37475e-06	7	C29F3.2,W03C9.7,F52E1.1,K02B9.1,ZK678.5,H31G24.4,F52D2.4
GO:BP	Response to external stimulus	GO:0009605	0.000333598	19	ZK666.7,C14C6.5,F28D1.5,ZK666.6,Y54G2A.8,F10G2.3,F53A9.8,T08A9.12,F27C8.4,F43C11.7,F28G4.1,T07H3.3,Y46C8AL.3,F28D1.3,Y46C8AL.4,F21F8.4,K03H6.7,C37A5.3,F49E12.1
GO:BP	Blastoderm segmentation	GO:0007350	0.00148371	5	C29F3.2,K02B9.1,ZK678.5,H31G24.4,F52D2.4
GO:BP	Segmentation	GO:0035282	0.00148371	5	C29F3.2,K02B9.1,ZK678.5,H31G24.4,F52D2.4
GO:BP	Lipid metabolic process	GO:0006629	0.00174171	17	F54F3.3,F09C8.1,R11G11.14,K11D2.2,F46B6.8,Y51H4A.5,F27E5.1,K03H6.2,Y65B4BR.1,B0035.13,T01C3.4,ZK617.2,Y51A2B.4,F58G1.5,W03F9.4,T13B5.5,K12B6.3
GO:BP	Pattern specification process	GO:0007389	0.0018095	7	C29F3.2,W03C9.7,F52E1.1,K02B9.1,ZK678.5,H31G24.4,F52D2.4
GO:BP	Lipid catabolic process	GO:0016042	0.0365128	8	F54F3.3,R11G11.14,F46B6.8,T01C3.4,ZK617.2,F58G1.5,T13B5.5,K12B6.3
GO:BP	Intein-mediated protein splicing	GO:0016539	0.0377522	3	C29F3.2,ZK678.5,K02E2.2
GO:BP	Protein splicing	GO:0030908	0.0377522	3	C29F3.2,ZK678.5,K02E2.2
GO:CC	Extracellular region	GO:0005576	8.81928e-05	16	F49E11.10,F28D1.5,F54F3.3,C29F3.2,R11G11.14,C07G2.1,W04E12.6,B0280.5,H02I12.1,W07B8.4,ZK1251.2,ZK678.5,F28D1.3,C08F11.11,C49H3.16,F59D8.1
GO:CC	Lysosome	GO:0005764	0.0108224	7	F54F3.3,R11G11.14,K11D2.2,D2096.3,F27E5.1,W07B8.4,F21F8.4
GO:CC	Lytic vacuole	GO:0000323	0.0119675	7	F54F3.3,R11G11.14,K11D2.2,D2096.3,F27E5.1,W07B8.4,F21F8.4
P values were obtained using the hypergeometric Fisher test and g_profiler g_SCS method
