# Supplementary material for: Glycerol 3-phosphate phosphatase/PGPH-2 counters metabolic stress and promotes healthy aging via a glycogen sensing-AMPK-HLH-30-autophagy axis in C. elegans
Source: Nat Commun. 2023 Aug 25;14:5214. doi: 10.1038/s41467-023-40857-y (PMC10457390; doi:10.1038/s41467-023-40857-y)
Supplement: Supplementary file 7 — Supplementary Data 4 [file 41467_2023_40857_MOESM7_ESM.xlsx]

## Sheet: Table S4
Supplementary Table S4: List of genes upregulated in pgph-2 o/e animals vs WT in glucose excess conditions.
Gene ID	Gene name	Log2 fold change	Functional description according to Simplemine from Wormbase
F42C5.7	grl-4	3.27315	Expressed in anterior arcade cell\; head\; hypodermis\; and vulval cell. Is predicted to encode a protein with the following domains: Ground-like domain and Ground-like domain.
C42D4.3	C42D4.3	2.95155	Expressed in hypodermis\; spermatheca\; and vulva. Is predicted to encode a protein with the following domains: DB module and Domain of unknown function DB.
C02A12.4	lys-7	2.67794	Involved in defense response to other organism. Expressed in head neurons\; intestine\; and rectal gland cell.
ZC168.5	grl-21	3.2676	Enriched in germline precursor cell based on tiling array and RNA-seq studies. Is affected by several genes including daf-16\; daf-2\; and glp-1 based on microarray\; quantitative PCR\; tiling array\; RNA-seq\; and studies. Is affected by twenty chemicals including hydrogen sulfide\; methylmercury hydroxide\; and 1-methylnicotinamide based on microarray and RNA-seq studies. Is predicted to encode…
F35B3.4	F35B3.4	2.96277	Enriched in DA neuron\; VA neuron\; hypodermis\; and intestine based on tiling array\; RNA-seq\; and microarray studies. Is affected by several genes including daf-16\; daf-2\; and glp-1 based on microarray\; tiling array\; RNA-seq\; and studies. Is affected by twenty-four chemicals including Heme\; hydrogen sulfide\; and Nitric Oxide based on microarray and RNA-seq studies. Is predicted to encod…
F33D11.3	col-54	3.9714	Predicted to be a structural constituent of cuticle. Predicted to be located in membrane. Predicted to be integral component of membrane.
F55G11.4	F55G11.4	1.85595	Involved in defense response to Gram-negative bacterium. Expressed in intestine.
W08E12.3	W08E12.3	3.41675	Expressed in pm8.
F32A5.2	skpo-3	2.06414	Predicted to enable peroxidase activity. Predicted to be involved in cellular oxidant detoxification and response to oxidative stress.
C14C6.5	C14C6.5	2.12301	Involved in innate immune response.
T10B10.1	col-41	4.99337	Predicted to be a structural constituent of cuticle. Expressed in hypodermis and vulval precursor cell. Human ortholog(s) of this gene implicated in several diseases, including cystic fibrosis\; lung disease (multiple)\; and nose disease (multiple). Is an ortholog of human SFTPD (surfactant protein D).
F48G7.5	F48G7.5	4.02866	Enriched in head mesodermal cell and intestine based on tiling array\; RNA-seq\; and microarray studies. Is affected by several genes including daf-16\; daf-2\; and skn-1 based on microarray\; tiling array\; and RNA-seq studies. Is affected by twenty-four chemicals including Heme\; 1-methylnicotinamide\; and rotenone based on microarray and RNA-seq studies. Is predicted to encode a protein with t…
T06E4.10	T06E4.10	3.21946	Enriched in intestine based on RNA-seq studies. Is affected by several genes including daf-16\; skn-1\; and rrf-3 based on microarray\; tiling array\; and RNA-seq studies. Is affected by fifteen chemicals including Ethanol\; methylmercury hydroxide\; and 1-methylnicotinamide based on RNA-seq and microarray studies.
K08E3.1	tyr-2	1.91451	Enables dopachrome isomerase activity. Expressed in hypodermis and uterine muscle. Human ortholog(s) of this gene implicated in several diseases, including ocular albinism\; oculocutaneous albinism (multiple)\; and vitiligo. Is an ortholog of human DCT (dopachrome tautomerase) and TYR (tyrosinase).
K07E1.1	K07E1.1	2.28868	Predicted to enable acireductone dioxygenase [iron(II)-requiring] activity. Predicted to be involved in methionine metabolic process. Predicted to be located in cytoplasm and nucleus. Is an ortholog of human ADI1 (acireductone dioxygenase 1).
R13H4.3	pho-8	2.66455	Predicted to enable phosphatase activity. Predicted to be involved in dephosphorylation. Human ortholog(s) of this gene implicated in amelogenesis imperfecta type 1J and prostate cancer. Is an ortholog of human ACP2 (acid phosphatase 2, lysosomal)\; ACP3 (acid phosphatase 3)\; and ACP4 (acid phosphatase 4).
T20G5.7	dod-6	1.15641	Involved in pharyngeal gland morphogenesis.
C03A7.4	abu-15	2.6968	Involved in endoplasmic reticulum unfolded protein response and pharynx development. Expressed in pharyngeal muscle cell.
Y95B8A.2	Y95B8A.2	2.43974
C09G5.4	col-39	2.70986	Predicted to be a structural constituent of cuticle. Predicted to be part of collagen trimer.
C29F3.3	C29F3.3	4.6403	Enriched in excretory cell and hypodermis based on tiling array and RNA-seq studies. Is affected by several genes including daf-16\; daf-2\; and daf-12 based on microarray\; tiling array\; and RNA-seq studies. Is affected by ten chemicals including Ethanol\; manganese chloride\; and D-glucose based on RNA-seq and microarray studies.
K10H10.4	K10H10.4	2.69101	Enriched in ASER\; hypodermis\; and pharyngeal muscle cell based on tiling array and RNA-seq studies. Is affected by several genes including daf-16\; daf-2\; and skn-1 based on microarray\; tiling array\; RNA-seq\; and studies. Is affected by twenty-two chemicals including 1-methylnicotinamide\; nicotinic acid\; and rotenone based on RNA-seq and microarray studies. Is predicted to encode a protei…
C54D2.4	sul-3	2.21921	Predicted to enable sulfuric ester hydrolase activity. Human ortholog(s) of this gene implicated in mucopolysaccharidosis VI. Is an ortholog of human ARSB (arylsulfatase B)\; ARSI (arylsulfatase family member I)\; and ARSJ (arylsulfatase family member J).
T06E4.6	col-146	2.50821	Predicted to be a structural constituent of cuticle. Predicted to be located in membrane. Predicted to be integral component of membrane.
C03A7.14	abu-8	2.713	Involved in pharynx development.
ZK970.7	ZK970.7	3.69768	Involved in response to gamma radiation.
Y43E12A.2	Y43E12A.2	1.7132	Predicted to enable metal ion binding activity. Located in mitochondrion. Is an ortholog of human ZCCHC24 (zinc finger CCHC-type containing 24).
C37C3.13	ttr-33	1.81632	Predicted to be located in cell surface and extracellular region. Expressed in head\; hypodermis\; pharynx\; and posterior arcade cell. Used to study Parkinson's disease.
C29E4.1	col-90	3.73844	Predicted to be a structural constituent of cuticle. Predicted to be part of collagen trimer. Human ortholog(s) of this gene implicated in several diseases, including cystic fibrosis\; lung disease (multiple)\; and nose disease (multiple). Is an ortholog of human SFTPD (surfactant protein D).
F22E10.3	pgp-14	2.00748	Predicted to enable ATPase-coupled transmembrane transporter activity. Involved in response to nematicide. Predicted to be integral component of membrane. Human ortholog(s) of this gene implicated in several diseases, including autoimmune disease (multiple)\; carcinoma (multiple)\; and intrahepatic cholestasis (multiple). Is an ortholog of several human genes including ABCB1 (ATP binding cassette…
F01D5.5	F01D5.5	1.30304	Involved in innate immune response.
F23B12.4	F23B12.4	1.36495	Enriched in PLM\; hypodermis\; and intestine based on tiling array\; RNA-seq\; and microarray studies. Is affected by several genes including daf-16\; daf-2\; and glp-1 based on microarray\; RNA-seq\; and proteomic studies. Is affected by eighteen chemicals including Lithium Chloride\; hydrogen sulfide\; and methylmercury hydroxide based on microarray and RNA-seq studies. Is predicted to encode a…
F02D8.4	F02D8.4	1.52881	Predicted to enable metallocarboxypeptidase activity. Predicted to be involved in proteolysis. Predicted to be located in extracellular space.
M01E10.2	dpy-1	4.02084	Involved in body morphogenesis and regulation of growth. Predicted to be located in membrane. Predicted to be integral component of membrane.
W01B11.5	pqn-72	1.94734	Enriched in AFD\; hypodermis\; and muscle cell based on tiling array\; RNA-seq\; and microarray studies. Is affected by several genes including daf-16\; daf-2\; and rrf-3 based on microarray and RNA-seq studies. Is affected by fourteen chemicals including 1-methylnicotinamide\; D-glucose\; and Zidovudine based on RNA-seq and microarray studies.
ZK863.8	ZK863.8	2.37879	Predicted to be located in membrane. Predicted to be integral component of membrane.
F07F6.5	dct-5	2.53414	Predicted to be located in membrane. Predicted to be integral component of membrane.
ZK520.2	sid-2	1.17552	Involved in RNA interference and RNA transport. Located in apical plasma membrane and cytoplasm. Expressed in excretory duct and intestine.
C44C10.1	col-180	2.07389	Predicted to be a structural constituent of cuticle. Predicted to be located in membrane. Predicted to be integral component of membrane.
F49F1.5	F49F1.5	2.52633	Enriched in OLL\; PVD\; head mesodermal cell\; and intestine based on tiling array\; RNA-seq\; and microarray studies. Is affected by several genes including daf-16\; daf-2\; and skn-1 based on microarray\; tiling array\; RNA-seq\; and studies. Is affected by twenty-seven chemicals including Heme\; hydrogen sulfide\; and Tunicamycin based on microarray and RNA-seq studies. Is predicted to encode …
C50F7.5	C50F7.5	2.75913	Enriched in head mesodermal cell\; intestine\; mechanosensory neurons\; and in male based on microarray and RNA-seq studies. Is affected by several genes including daf-16\; daf-2\; and glp-1 based on microarray\; RNA-seq\; tiling array\; and studies. Is affected by thirty-eight chemicals including 1-methylnicotinamide\; rotenone\; and Tunicamycin based on RNA-seq and microarray studies.
F57B1.4	col-160	2.1051	Predicted to be a structural constituent of cuticle. Predicted to be located in membrane. Predicted to be integral component of membrane.
B0205.13	B0205.13	2.233	Enriched in hypodermis\; intestine\; and sensory neurons based on tiling array\; RNA-seq\; and proteomic studies. Is affected by several genes including daf-2\; glp-1\; and rrf-3 based on proteomic\; RNA-seq\; microarray\; and tiling array studies. Is affected by twenty-five chemicals including hydrogen sulfide\; methylmercury hydroxide\; and 1-methylnicotinamide based on microarray and RNA-seq s…
T06D8.1	srap-1	2.3564	Expressed in cuticle\; nervous system\; seam cell\; syncytium\; and vulva. Is predicted to encode a protein with the following domains: Repeat of unknown function (DUF1174)\; PAN\/Apple domain\; and Repeat of unknown function DUF1174.
T24A11.3	toh-1	2.09679	Predicted to enable metalloendopeptidase activity. Predicted to be involved in molting cycle and proteolysis. Predicted to be located in extracellular region. Expressed in arcade cell\; egg-laying apparatus\; hyp7 syncytium\; intestine\; and neuronal sheath cell.
C08E8.4	C08E8.4	1.95165	Involved in innate immune response.
T10E10.2	col-167	1.76711	Predicted to be a structural constituent of cuticle. Predicted to be located in membrane. Predicted to be integral component of membrane.
C47A10.1	pgp-9	2.46657	Predicted to enable ATPase-coupled transmembrane transporter activity and efflux transmembrane transporter activity. Predicted to be involved in transmembrane transport. Predicted to be integral component of plasma membrane. Human ortholog(s) of this gene implicated in several diseases, including autoimmune disease (multiple)\; carcinoma (multiple)\; and intrahepatic cholestasis (multiple). Is an…
F39D8.1	pqn-36	2.17099	Enriched in neurons and retrovesicular ganglion based on microarray studies. Is affected by several genes including skn-1\; rrf-3\; and elt-2 based on microarray and RNA-seq studies. Is affected by twelve chemicals including rotenone\; metformin\; and Rifampin based on RNA-seq and microarray studies.
F35B12.4	piit-1	2.49871	Predicted to enable serine-type endopeptidase inhibitor activity. Predicted to be involved in negative regulation of endopeptidase activity.
F48G7.8	F48G7.8	4.19516	Enriched in intestine based on tiling array\; RNA-seq\; and microarray studies. Is affected by several genes including daf-16\; daf-2\; and daf-12 based on microarray\; tiling array\; and RNA-seq studies. Is affected by ten chemicals including Heme\; Tunicamycin\; and Cry5B based on microarray and RNA-seq studies. Is predicted to encode a protein with the following domains: ShK domain-like and Sh…
F09F7.8	nspb-12	2.4949	Enriched in arcade cell\; mechanosensory neurons\; pharyngeal-intestinal valve cell\; and pharynx based on microarray\; tiling array\; and RNA-seq studies. Is affected by several genes including daf-16\; daf-2\; and skn-1 based on microarray\; tiling array\; RNA-seq\; and studies. Is affected by fourteen chemicals including 1-methylnicotinamide\; D-glucose\; and Neurotoxins based on RNA-seq and m…
R08F11.3	cyp-33C8	2.57502	Predicted to enable heme binding activity\; oxidoreductase activity, acting on paired donors, with incorporation or reduction of molecular oxygen, reduced flavin or flavoprotein as one donor, and incorporation of one atom of oxygen\; and steroid hydroxylase activity. Predicted to be involved in exogenous drug catabolic process\; organic acid metabolic process\; and xenobiotic metabolic process. P…
H19N07.3	scb-1	1.87674	Located in nucleus. Expressed in somatic cell.
Y37H2A.14	Y37H2A.14	2.47332	Predicted to be located in membrane. Predicted to be integral component of membrane.
B0222.6	col-144	2.00379	Predicted to be a structural constituent of cuticle. Expressed in hypodermis.
C03A7.7	abu-6	2.8517	Involved in pharynx development. Expressed in pharyngeal muscle cell.
F20B10.3	F20B10.3	3.34455	Enriched in DA neuron\; VA neuron\; intestine\; and pharynx based on microarray and RNA-seq studies. Is affected by several genes including daf-16\; daf-2\; and skn-1 based on microarray\; tiling array\; and RNA-seq studies. Is affected by seventeen chemicals including 1-methylnicotinamide\; D-glucose\; and stavudine based on RNA-seq and microarray studies.
C34H4.2	C34H4.2	2.11172	Enriched in OLL\; PVD\; head mesodermal cell\; and intestine based on microarray\; tiling array\; and RNA-seq studies. Is affected by several genes including daf-16\; daf-2\; and glp-1 based on microarray\; RNA-seq\; and proteomic studies. Is affected by thirty-two chemicals including Heme\; hydrogen sulfide\; and 1-methylnicotinamide based on microarray and RNA-seq studies. Is predicted to encod…
F53F8.4	F53F8.4	2.75672	Enriched in germline precursor cell\; hypodermis\; and intestine based on tiling array and microarray studies. Is affected by several genes including daf-16\; daf-2\; and skn-1 based on microarray\; RNA-seq\; proteomic\; and studies. Is affected by eighteen chemicals including rotenone\; D-glucose\; and stavudine based on RNA-seq and microarray studies. Is predicted to encode a protein with the f…
B0019.1	amx-2	1.23819	Predicted to enable several functions, including chromatin binding activity\; flavin adenine dinucleotide binding activity\; and histone demethylase activity (H3-dimethyl-K4 specific). Predicted to be involved in negative regulation of transcription by RNA polymerase II and positive regulation of transcription by RNA polymerase II. Expressed in several structures, including HSN\; anus\; pharyngea…
B0222.8	col-10	2.09841	Predicted to be a structural constituent of cuticle. Predicted to be part of collagen trimer.
T09B4.5	T09B4.5	1.55322	Predicted to be located in membrane. Predicted to be integral component of membrane.
W08E12.6	W08E12.6	3.2831	Enriched in DA neuron and VA neuron based on microarray studies. Is affected by several genes including daf-16\; daf-2\; and skn-1 based on microarray\; tiling array\; RNA-seq\; and studies. Is affected by ten chemicals including 1-methylnicotinamide\; methylmercuric chloride\; and Tunicamycin based on RNA-seq and microarray studies.
F23D12.6	fipr-3	3.04626	Predicted to be located in membrane. Predicted to be integral component of membrane.
F35C5.10	nspb-11	2.84868	Is affected by several genes including daf-2\; skn-1\; and rrf-3 based on tiling array\; RNA-seq\; and microarray studies. Is affected by eleven chemicals including 1-methylnicotinamide\; rotenone\; and multi-walled carbon nanotube based on RNA-seq and microarray studies. Is predicted to encode a protein with the following domains: Protein of unknown function (DUF1459) and Protein of unknown func…
Y57G11C.42	Y57G11C.42	2.08844	Enriched in AVG\; RIM\; command interneuron\; and somatic gonad precursor based on RNA-seq studies. Is affected by several genes including daf-16\; daf-2\; and glp-1 based on tiling array\; RNA-seq\; microarray\; and studies. Is affected by eleven chemicals including 1-methylnicotinamide\; D-glucose\; and stavudine based on RNA-seq and microarray studies. Is predicted to encode a protein with the…
W08E12.4	W08E12.4	2.88417	Expressed in pharynx and pm8.
F57B7.3	col-156	2.6925	Predicted to be a structural constituent of cuticle. Human ortholog(s) of this gene implicated in several diseases, including cystic fibrosis\; lung disease (multiple)\; and nose disease (multiple). Is an ortholog of human SFTPD (surfactant protein D).
W08E12.2	W08E12.2	3.81342	Enriched in DA neuron\; NSM\; VA neuron\; and male-specific anatomical entity based on tiling array and microarray studies. Is affected by several genes including daf-16\; daf-2\; and daf-12 based on microarray\; tiling array\; RNA-seq\; and studies. Is affected by twenty-three chemicals including 1-methylnicotinamide\; methylmercuric chloride\; and Tunicamycin based on RNA-seq and microarray stu…
Y47D7A.13	Y47D7A.13	2.58532	Enriched in DA neuron\; VA neuron\; intestine\; and neurons based on RNA-seq and microarray studies. Is affected by several genes including daf-16\; daf-2\; and glp-1 based on microarray\; tiling array\; RNA-seq\; and studies. Is affected by thirty-three chemicals including hydrogen sulfide\; Nitric Oxide\; and 1-methylnicotinamide based on microarray and RNA-seq studies.
K07C10.1	ptr-13	1.64926	Involved in molting cycle. Predicted to be located in cytoplasmic vesicle membrane and plasma membrane. Human ortholog(s) of this gene implicated in autistic disorder. Is an ortholog of human PTCHD1 (patched domain containing 1)\; PTCHD3 (patched domain containing 3)\; and PTCHD4 (patched domain containing 4).
K10C2.5	grl-6	3.27478	Expressed in PVT. Is predicted to encode a protein with the following domains: Ground-like domain and Ground-like domain.
T23F1.6	pqn-71	2.7252	Enriched in arcade cell\; intestine\; pharyngeal-intestinal valve cell\; and pharynx based on microarray and RNA-seq studies. Is affected by several genes including daf-16\; daf-2\; and skn-1 based on microarray\; tiling array\; RNA-seq\; and studies. Is affected by nineteen chemicals including aldicarb\; 1-methylnicotinamide\; and methylmercuric chloride based on microarray and RNA-seq studies.
ZK430.8	mlt-7	1.58097	Enables peroxidase activity. Involved in cuticle development involved in collagen and cuticulin-based cuticle molting cycle\; peptide cross-linking\; and post-embryonic development. Expressed in anterior hypodermis and hypodermal cell.
T10E10.1	col-168	1.66789	Predicted to be a structural constituent of cuticle. Predicted to be located in membrane. Predicted to be integral component of membrane.
F28D1.5	thn-2	1.46833	Involved in defense response to Gram-negative bacterium and defense response to Gram-positive bacterium. Predicted to be located in extracellular region.
W03F8.6	W03F8.6	2.36155	Predicted to be located in membrane. Predicted to be integral component of membrane.
H04M03.2	nspb-6	2.47751	Is affected by several genes including daf-16\; skn-1\; and rrf-3 based on tiling array\; RNA-seq\; microarray\; and studies. Is affected by twelve chemicals including hydrogen sulfide\; manganese chloride\; and D-glucose based on microarray and RNA-seq studies. Is predicted to encode a protein with the following domains: Protein of unknown function (DUF1459) and Protein of unknown function DUF14…
C43F9.8	efn-2	1.05507	Predicted to enable ephrin receptor binding activity. Predicted to be involved in axon guidance and ephrin receptor signaling pathway. Predicted to be located in plasma membrane. Expressed in several structures, including excretory gland cell\; head neurons\; motor neurons\; pharyngeal muscle cell\; and retrovesicular ganglion neurons. Human ortholog(s) of this gene implicated in craniofrontonasa…
F45E4.5	F45E4.5	2.34746	Involved in defense response to Gram-negative bacterium.
B0365.6	clec-41	1.41248	Predicted to enable carbohydrate binding activity. Involved in positive regulation of chemotaxis.
F53B2.8	F53B2.8	1.35125	Enriched in head mesodermal cell\; intestine\; muscle cell\; and sensory neurons based on tiling array and RNA-seq studies. Is affected by several genes including daf-16\; daf-2\; and glp-1 based on microarray\; tiling array\; RNA-seq\; proteomic\; and studies. Is affected by thirty-three chemicals including Ethanol\; Nitric Oxide\; and 1-methylnicotinamide based on RNA-seq and microarray studies.
F35A5.3	abu-10	2.29193	Involved in endoplasmic reticulum unfolded protein response.
F40F4.8	pqn-37	1.96782	Enriched in hypodermis based on tiling array and RNA-seq studies. Is affected by several genes including daf-2\; glp-1\; and sek-1 based on tiling array\; RNA-seq\; microarray\; and studies. Is affected by eight chemicals including Zidovudine\; Psoralens\; and allantoin based on RNA-seq and microarray studies. Is predicted to encode a protein with the following domain: Cystine-knot cytokine.
K08D8.6	K08D8.6	1.13432	Located in membrane raft.
Y37E11B.7	Y37E11B.7	2.05097	Enriched in AFD\; ASER\; germ line\; hypodermis\; and sensory neurons based on tiling array and RNA-seq studies. Is affected by several genes including daf-16\; daf-2\; and eat-2 based on tiling array\; RNA-seq\; microarray\; and studies. Is affected by thirteen chemicals including Nitric Oxide\; D-glucose\; and stavudine based on RNA-seq and microarray studies.
E03H4.10	clec-17	2.11468	Predicted to enable carbohydrate binding activity.
F14H12.3	F14H12.3	2.27039	Enriched in FLP based on microarray studies. Is affected by several genes including daf-16\; daf-2\; and rrf-3 based on microarray\; RNA-seq\; and studies. Is affected by twenty-one chemicals including methylmercuric chloride\; Mercuric Chloride\; and rotenone based on microarray and RNA-seq studies. Is predicted to encode a protein with the following domains: Thrombospondin type 1 domain\; Throm…
ZK1055.7	ZK1055.7	1.11156	Involved in innate immune response.
F11C1.6	nhr-25	2.0634	Enables armadillo repeat domain binding activity. Involved in molting cycle and positive regulation of nematode male tail tip morphogenesis. Acts upstream of or within positive regulation of transcription by RNA polymerase II. Located in nucleus. Predicted to be part of RNA polymerase II transcription regulator complex. Expressed in several structures, including excretory system\; gonad\; hypoder…
C53D6.7	C53D6.7	1.99813	Predicted to enable galactoside binding activity. Is an ortholog of human LGALS4 (galectin 4).
K07A3.2	ptr-12	1.38622	Involved in molting cycle. Predicted to be located in cytoplasmic vesicle membrane and plasma membrane. Is an ortholog of human PTCHD3 (patched domain containing 3).
B0034.1	B0034.1	2.00586	Expressed in P5.ppal\; P5.ppar\; hypodermis\; tail\; and vulval cell.
T28C12.4	cest-24	1.06215	Predicted to enable carboxylic ester hydrolase activity. Expressed in hypodermis and seam cell.
F49E11.10	scl-2	1.8345	Predicted to be located in extracellular space. Expressed in intestinal cell. Is an ortholog of human CRISP2 (cysteine rich secretory protein 2) and PI15 (peptidase inhibitor 15).
C29F4.1	col-125	1.53006	Predicted to be a structural constituent of cuticle. Predicted to be located in membrane. Predicted to be integral component of membrane.
Y95B8A.1	nas-30	2.26346	Predicted to enable metalloendopeptidase activity. Predicted to be involved in proteolysis. Expressed in rectal epithelium.
M176.6	kin-15	2.4643	Predicted to enable transmembrane receptor protein tyrosine kinase activity. Predicted to be involved in positive regulation of kinase activity and transmembrane receptor protein tyrosine kinase signaling pathway. Predicted to be integral component of plasma membrane. Predicted to be part of receptor complex. Expressed in hyp6 and hyp7 syncytium. Human ortholog(s) of this gene implicated in sever…
H43E16.1	H43E16.1	1.84374	Predicted to be located in membrane. Predicted to be integral component of membrane.
F55H12.4	F55H12.4	2.06255	Expressed in anus\; hypodermis\; pharynx\; and vulva.
F38A5.3	lec-11	1.20921	Predicted to enable carbohydrate binding activity. Involved in innate immune response. Located in cytoplasm.
F20D1.5	arl-7	2.32217	Enriched in intestine and sensory neurons based on RNA-seq and microarray studies. Is affected by several genes including daf-2\; skn-1\; and rrf-3 based on microarray and RNA-seq studies. Is affected by eight chemicals including Sodium Chloride\; allantoin\; and Sirolimus based on RNA-seq and microarray studies.
F38B7.1	ccch-1	1.38448	Predicted to enable metal ion binding activity. Located in sarcoplasmic reticulum. Expressed in GABAergic neurons\; cholinergic neurons\; head neurons\; and intestine. Is an ortholog of human ZFP36 (ZFP36 ring finger protein) and ZFP36L1 (ZFP36 ring finger protein like 1).
W05B2.5	col-93	1.68214	Predicted to be a structural constituent of cuticle. Predicted to be located in membrane. Predicted to be integral component of membrane.
Y57A10A.26	Y57A10A.26	1.27469	Predicted to be located in cytoplasm. Is an ortholog of human FAXC (failed axon connections homolog, metaxin like GST domain containing).
F01D5.1	F01D5.1	1.50181	Involved in innate immune response.
C12D8.14	fipr-4	2.79123	Enriched in germ line based on RNA-seq studies. Is affected by several genes including daf-16\; daf-2\; and skn-1 based on RNA-seq\; microarray\; and studies. Is affected by six chemicals including manganese chloride\; D-glucose\; and Zidovudine based on RNA-seq and microarray studies.
R13A5.3	ttr-32	1.73064	Predicted to be located in cell surface and extracellular region.
C03A7.8	abu-7	2.5802	Involved in pharynx development.
T28C6.4	col-117	1.89085	Predicted to be a structural constituent of cuticle.
K06A9.1	K06A9.1	1.02877	Predicted to be located in membrane. Predicted to be integral component of membrane.
T28C6.6	col-3	1.89482	Predicted to be a structural constituent of cuticle. Predicted to be located in membrane. Predicted to be integral component of membrane. Predicted to be part of collagen trimer.
B0024.4	B0024.4	2.27051	Located in membrane raft.
T05B4.3	phat-4	1.38203	Involved in pharyngeal gland morphogenesis. Expressed in g1AL\; g1AR\; g1P\; g2L\; and g2R.
Y39G8B.10	Y39G8B.10	3.75578	Enriched in head mesodermal cell and intestine based on tiling array and RNA-seq studies. Is affected by several genes including daf-16\; daf-2\; and daf-12 based on tiling array\; microarray\; and RNA-seq studies. Is affected by multi-walled carbon nanotube\; Rifampin\; and allantoin based on RNA-seq studies. Is predicted to encode a protein with the following domains: ShK domain-like and ShKT d…
Y102A5C.34	grd-17	3.77334	Is affected by several genes including eat-2\; clk-1\; and npr-1 based on RNA-seq and microarray studies. Is affected by nine chemicals including rotenone\; D-glucose\; and metformin based on RNA-seq studies.
W05E7.3	grd-13	2.88301	Expressed in intestine\; isthmus\; metacorpus\; procorpus\; and rectal epithelium.
C26F1.2	cyp-32A1	1.44487	Predicted to enable heme binding activity\; iron ion binding activity\; and oxidoreductase activity. Human ortholog(s) of this gene implicated in Bietti crystalline corneoretinal dystrophy. Is an ortholog of human CYP4V2 (cytochrome P450 family 4 subfamily V member 2).
F45G2.1	nas-1	2.25611	Predicted to enable metalloendopeptidase activity. Predicted to be involved in proteolysis. Predicted to be located in extracellular region. Expressed in arcade cell\; marginal cell\; and pharyngeal muscle cell.
F55D10.3	glit-1	1.04488	Predicted to enable neurexin family protein binding activity and signaling receptor activity. Involved in cellular response to paraquat\; negative regulation of oxidative stress-induced neuron death\; and negative regulation of response to oxidative stress. Predicted to be located in cell surface and synapse. Predicted to be integral component of plasma membrane. Expressed in dopaminergic neurons…
ZK792.4	ZK792.4	1.68613	Expressed in several structures, including amphid socket cell\; head\; intestine\; pharynx\; and rectal gland cell. Is predicted to encode a protein with the following domains: Ankyrin repeats (3 copies)\; Ankyrin repeat\; Ankyrin repeat-containing domain\; and Ankyrin repeat-containing domain superfamily. Is an ortholog of human ANKRD16 (ankyrin repeat domain 16).
T10E10.6	col-170	1.31195	Predicted to be a structural constituent of cuticle. Predicted to be located in membrane. Predicted to be integral component of membrane.
F18E9.3	F18E9.3	2.96765	Enriched in germ line\; germline precursor cell\; and hypodermis based on tiling array and RNA-seq studies. Is affected by several genes including daf-2\; rrf-3\; and let-7 based on microarray\; tiling array\; and RNA-seq studies. Is affected by nine chemicals including Zidovudine\; Psoralens\; and allantoin based on RNA-seq and microarray studies.
C54D10.1	cdr-2	1.75297	Involved in regulation of protein deneddylation and stress response to cadmium ion. Predicted to be located in cytoplasm. Is an ortholog of human FAXC (failed axon connections homolog, metaxin like GST domain containing).
M02F4.7	clec-265	1.47095	Predicted to enable carbohydrate binding activity.
F54A5.1	hmbx-1	2.44361	Predicted to enable double-stranded telomeric DNA binding activity. Predicted to be involved in positive regulation of transcription, DNA-templated. Located in nucleus. Expressed in body wall musculature\; enteric muscle\; somatic nervous system\; and vulval muscle. Is an ortholog of human HMBOX1 (homeobox containing 1).
C30F2.3	C30F2.3	2.18287	Enriched in pharynx based on RNA-seq studies. Is affected by several genes including daf-2\; skn-1\; and rrf-3 based on tiling array\; RNA-seq\; and microarray studies. Is affected by ten chemicals including Tunicamycin\; D-glucose\; and Rifampin based on microarray and RNA-seq studies.
W05B2.6	col-92	1.60047	Predicted to be a structural constituent of cuticle. Predicted to be located in membrane. Predicted to be integral component of membrane. Expressed in hypodermis.
Y47D9A.2	scpl-3	1.6666	Predicted to enable phosphoprotein phosphatase activity. Predicted to be involved in protein dephosphorylation. Is an ortholog of human CTDSPL2 (CTD small phosphatase like 2).
Y75B8A.3	cest-12	1.85473	Enriched in Psub1\; pharyngeal muscle cell\; and pharynx based on tiling array and RNA-seq studies. Is affected by several genes including daf-16\; daf-2\; and glp-1 based on microarray\; tiling array\; RNA-seq\; and studies. Is affected by eleven chemicals including Ethanol\; methylmercuric chloride\; and rotenone based on RNA-seq and microarray studies. Is predicted to encode a protein with the…
C34H4.3	tag-244	1.03354	Involved in innate immune response.
T07H6.3	col-166	2.08928	Predicted to be a structural constituent of cuticle. Predicted to be located in membrane. Predicted to be integral component of membrane.
W07B8.3		1.52552
T01B11.7	oat-1	1.28064	Predicted to enable transmembrane transporter activity. Predicted to be involved in transmembrane transport. Predicted to be located in membrane. Predicted to be integral component of membrane. Human ortholog(s) of this gene implicated in acute kidney failure. Is an ortholog of several human genes including SLC22A15 (solute carrier family 22 member 15)\; SLC22A23 (solute carrier family 22 member …
F54A5.2	cutl-20	1.23677	Enriched in OLL\; PVD\; intestine\; and sensory neurons based on microarray and RNA-seq studies. Is affected by several genes including daf-2\; eat-2\; and clk-1 based on microarray\; tiling array\; and RNA-seq studies. Is affected by eighteen chemicals including 1-methylnicotinamide\; D-glucose\; and Psoralens based on RNA-seq and microarray studies.
F22F7.8	F22F7.8	1.28152	Enriched in intestine and sensory neurons based on RNA-seq studies. Is affected by several genes including hsf-1\; elt-2\; and eat-2 based on RNA-seq and microarray studies. Is affected by six chemicals including 1-methylnicotinamide\; stavudine\; and Psoralens based on RNA-seq studies.
T27B7.4	nhr-115	1.52893	Predicted to enable DNA-binding transcription factor activity\; sequence-specific DNA binding activity\; and zinc ion binding activity. Involved in innate immune response. Predicted to be located in nucleus. Human ortholog(s) of this gene implicated in several diseases, including Alzheimer's disease\; cystic fibrosis\; fatty liver disease\; and hepatocellular carcinoma. Is an ortholog of human PP…
T20G5.8	T20G5.8	1.0079	Enriched in intestine based on microarray studies. Is affected by several genes including daf-16\; daf-2\; and glp-1 based on microarray\; RNA-seq\; and tiling array studies. Is affected by fourteen chemicals including rotenone\; Zidovudine\; and allantoin based on RNA-seq and microarray studies. Is predicted to encode a protein with the following domains: ShK domain-like and ShKT domain.
F47B7.7	marg-1	2.09608	Expressed in marginal cell. Is predicted to encode a protein with the following domain: Phosphorylation site.
AC3.8	ugt-2	1.73244	Predicted to enable glucuronosyltransferase activity. Predicted to be located in intracellular membrane-bounded organelle. Is an ortholog of human UGT2B7 (UDP glucuronosyltransferase family 2 member B7).
T03F6.4	T03F6.4	1.85583	Enriched in OLL\; PVD\; and dopaminergic neurons based on microarray\; tiling array\; and RNA-seq studies. Is affected by several genes including daf-2\; age-1\; and dpy-10 based on microarray\; tiling array\; and RNA-seq studies. Is affected by fifteen chemicals including rotenone\; D-glucose\; and Neurotoxins based on RNA-seq and microarray studies. Is predicted to encode a protein with the fol…
F53C11.1	F53C11.1	1.31059	Predicted to be involved in innate immune response. Located in membrane raft.
T04F8.7	T04F8.7	1.34605	Enriched in head mesodermal cell and intestine based on tiling array\; RNA-seq\; and microarray studies. Is affected by several genes including daf-16\; daf-2\; and skn-1 based on microarray\; RNA-seq\; and studies. Is affected by fifteen chemicals including Tunicamycin\; Cry5B\; and stavudine based on microarray and RNA-seq studies. Is predicted to encode a protein with the following domain: SH3…
C06E8.5	C06E8.5	2.32537	Predicted to enable lipid binding activity. Predicted to be located in extracellular space. Is an ortholog of human LBP (lipopolysaccharide binding protein).
K08C7.2	fmo-1	1.06616	Predicted to enable monooxygenase activity. Predicted to be located in endoplasmic reticulum membrane. Predicted to be integral component of membrane. Expressed in excretory gland cell and head. Human ortholog(s) of this gene implicated in hypertension and trimethylaminuria. Is an ortholog of human FMO4 (flavin containing dimethylaniline monoxygenase 4) and FMO5 (flavin containing dimethylaniline…
F56B6.6	F56B6.6	3.01394	Expressed in pharyngeal gland cell and tail neurons. Is predicted to encode a protein with the following domain: Cysteine-rich repeat.
T13C5.1	daf-9	2.00985	Predicted to enable heme binding activity\; oxidoreductase activity, acting on paired donors, with incorporation or reduction of molecular oxygen, reduced flavin or flavoprotein as one donor, and incorporation of one atom of oxygen\; and steroid hydroxylase activity. Involved in cell-cell signaling\; dauer larval development\; and regulation of cell migration. Located in neuronal cell body and pe…
F35B12.7	nlp-24	1.14047	Predicted to be involved in neuropeptide signaling pathway. Expressed in ASIL\; ASIR\; hypodermis\; pharyngeal neurons\; and spermatheca.
K10D6.2	clc-6	1.18829	Predicted to be located in plasma membrane. Expressed in ciliated neurons and hypodermis.
C10C5.2	fbxc-58	2.1011	Involved in innate immune response. Expressed in body wall musculature\; neuronal sheath cell\; pharyngeal-intestinal valve\; and vulval muscle.
R11.2	nlp-67	1.76947	Predicted to be involved in neuropeptide signaling pathway.
F53E4.1	F53E4.1	1.09063	Predicted to enable chromatin binding activity. Predicted to be located in cytoplasm. Expressed in tail. Is an ortholog of human KLHDC3 (kelch domain containing 3).
T27F2.4	zip-10	1.56623	Enables core promoter sequence-specific DNA binding activity. Involved in regulation of gene expression. Located in nucleus. Expressed in neurons.
F33H12.7	F33H12.7	2.67744	Enriched in dopaminergic neurons\; head mesodermal cell\; intestine\; and sensory neurons based on tiling array and RNA-seq studies. Is affected by several genes including daf-2\; glp-1\; and skn-1 based on tiling array\; RNA-seq\; microarray\; and studies. Is affected by twenty-four chemicals including tryptophan\; methylmercury hydroxide\; and 1-methylnicotinamide based on microarray and RNA-se…
E03H4.8	E03H4.8	1.49026	Predicted to enable structural molecule activity. Predicted to be involved in intracellular protein transport and vesicle-mediated transport. Predicted to be part of membrane coat. Human ortholog(s) of this gene implicated in primary autosomal recessive microcephaly 19. Is an ortholog of human COPB2 (COPI coat complex subunit beta 2).
Y39G8B.9	Y39G8B.9	1.52235	Enriched in head mesodermal cell\; intestine\; pharyngeal muscle cell\; and sensory neurons based on tiling array and RNA-seq studies. Is affected by several genes including daf-16\; daf-2\; and glp-1 based on RNA-seq\; tiling array\; microarray\; and studies. Is affected by fifteen chemicals including 1-methylnicotinamide\; nicotinic acid\; and rotenone based on RNA-seq and microarray studies. I…
F25G6.6	asns-1	1.73247	Predicted to enable asparagine synthase (glutamine-hydrolyzing) activity. Predicted to be involved in asparagine biosynthetic process. Predicted to be located in cytosol. Is an ortholog of human ASNS (asparagine synthetase (glutamine-hydrolyzing)).
B0285.9	ckb-2	1.16282	Enables choline kinase activity. Involved in CDP-choline pathway and IRE1-mediated unfolded protein response. Expressed in head and tail. Human ortholog(s) of this gene implicated in several diseases, including colon adenoma\; megaconial type congenital muscular dystrophy\; narcolepsy\; and recurrent hypersomnia. Is an ortholog of human CHKA (choline kinase alpha) and CHKB (choline kinase beta).
ZK1010.4	ZK1010.4	1.81073	Enriched in Z1\; Z4\; and somatic gonad precursor based on RNA-seq studies. Is affected by several genes including daf-16\; daf-2\; and daf-12 based on microarray\; tiling array\; RNA-seq\; and studies. Is affected by twelve chemicals including methylmercuric chloride\; Tunicamycin\; and stavudine based on microarray and RNA-seq studies. Is predicted to encode a protein with the following domains…
K11D12.3	srr-4	1.01466	Involved in determination of adult lifespan. Predicted to be located in membrane. Predicted to be integral component of membrane. Expressed in head neurons\; hypodermis\; pharynx\; phasmid neurons\; and vulva.
F17E9.10	his-32	2.43939	Predicted to enable DNA binding activity and protein heterodimerization activity. Predicted to be part of nucleosome.
C08E3.10	fbxa-158	3.37973	Enriched in ALM\; PLM\; intestine\; and sensory neurons based on tiling array\; microarray\; and RNA-seq studies. Is affected by several genes including glp-1\; skn-1\; and rrf-3 based on microarray\; RNA-seq\; and studies. Is affected by fifteen chemicals including methylmercury hydroxide\; methylmercuric chloride\; and Tunicamycin based on RNA-seq and microarray studies. Is predicted to encode …
F53B2.6	ham-1	2.20102	Enables DNA-binding transcription activator activity, RNA polymerase II-specific. Involved in cell differentiation\; cellular localization\; and positive regulation of transcription by RNA polymerase II. Located in cell cortex and nucleus. Expressed in neuroblasts. Human ortholog(s) of this gene implicated in Alzheimer's disease and pre-eclampsia. Is an ortholog of human STOX1 (storkhead box 1) a…
B0334.13	B0334.13	2.4257	Enriched in AFD\; ASER\; and hypodermis based on tiling array and RNA-seq studies. Is affected by several genes including daf-2\; rrf-3\; and eat-2 based on tiling array\; RNA-seq\; and microarray studies. Is affected by nine chemicals including methylmercuric chloride\; rotenone\; and multi-walled carbon nanotube based on microarray and RNA-seq studies.
Y54F10AM.2	feh-1	1.20495	Enables amyloid-beta binding activity. Involved in embryo development\; feeding behavior\; and nematode larval development. Located in actin filament. Expressed in nerve ring\; pharynx\; tail neurons\; and ventral cord neurons. Human ortholog(s) of this gene implicated in Alzheimer's disease and cognitive disorder. Is an ortholog of human APBB2 (amyloid beta precursor protein binding family B mem…
T28D6.2	tba-7	1.22826	Predicted to enable GTP binding activity. Predicted to be a structural constituent of cytoskeleton. Predicted to be involved in microtubule cytoskeleton organization and mitotic cell cycle. Predicted to be located in cytoplasm and microtubule. Expressed in touch receptor neurons.
T24E12.5	T24E12.5	2.68171	Predicted to be located in membrane. Predicted to be integral component of membrane.
C09H5.2	catp-3	1.00378	Predicted to enable P-type sodium:potassium-exchanging transporter activity. Predicted to be involved in cellular monovalent inorganic cation homeostasis and inorganic cation transmembrane transport. Acts upstream of or within IRE1-mediated unfolded protein response. Predicted to be located in membrane. Predicted to be integral component of membrane. Is an ortholog of human ATP12A (ATPase H+\/K+ …
F14B8.4	F14B8.4	1.94492	Enriched in hypodermis and intestine based on tiling array\; RNA-seq\; and microarray studies. Is affected by several genes including daf-16\; daf-2\; and rrf-3 based on microarray\; tiling array\; and RNA-seq studies. Is affected by sixteen chemicals including rotenone\; manganese chloride\; and mianserin based on RNA-seq and microarray studies.
Y54E10A.4	fog-1	1.13436	Enables mRNA 3'-UTR binding activity. Involved in cell fate specification\; germ-line sex determination\; and spermatogenesis. Located in cytoplasm and nuclear periphery. Predicted to be part of messenger ribonucleoprotein complex. Expressed in germ line.
Y23B4A.2	capa-1	1.58951	Enables G protein-coupled receptor binding activity. Involved in neuropeptide signaling pathway. Expressed in ASGL and ASGR.
K01D12.11	cdr-4	1.32851	Involved in stress response to cadmium ion. Acts upstream of or within IRE1-mediated unfolded protein response. Located in lysosome. Expressed in pm5\; pm6\; and pm7. Is an ortholog of human FAXC (failed axon connections homolog, metaxin like GST domain containing).
Y69H2.3	Y69H2.3	1.29188	Predicted to enable serine-type endopeptidase inhibitor activity. Predicted to be involved in negative regulation of endopeptidase activity. Predicted to be located in extracellular region.
D1025.7	nspc-18	1.14677	Is affected by several genes including daf-16\; daf-2\; and glp-1 based on microarray\; tiling array\; RNA-seq\; and studies. Is affected by fifteen chemicals including hydrogen sulfide\; mianserin\; and D-glucose based on microarray and RNA-seq studies.
T19C3.3	T19C3.3	2.60413	Enriched in hypodermis and neurons based on tiling array and RNA-seq studies. Is affected by several genes including skn-1\; rrf-3\; and sek-1 based on microarray\; RNA-seq\; and proteomic studies. Is affected by thirteen chemicals including Ethanol\; 1-methylnicotinamide\; and nicotinic acid based on RNA-seq and microarray studies. Is predicted to encode a protein with the following domain: Phos…
T19D12.4	T19D12.4	1.50758	Involved in defense response to Gram-negative bacterium and innate immune response. Located in membrane raft.
K10H10.10	K10H10.10	2.37674	Predicted to enable protein serine\/threonine phosphatase inhibitor activity. Predicted to be involved in negative regulation of phosphoprotein phosphatase activity.
R186.4	lin-46	2.1284	Predicted to enable molecular adaptor activity and molybdopterin molybdotransferase activity. Involved in regulation of development, heterochronic. Located in cytoplasm and nucleus. Expressed in hypodermis and seam cell. Human ortholog(s) of this gene implicated in molybdenum cofactor deficiency type C. Is an ortholog of human GPHN (gephyrin).
C02F12.5	C02F12.5	2.44932	Predicted to enable serine-type endopeptidase inhibitor activity. Predicted to be involved in negative regulation of endopeptidase activity.
K11C4.4	odc-1	1.07788	Enables ornithine decarboxylase activity. Involved in putrescine biosynthetic process from ornithine. Predicted to be located in cytoplasm. Expressed in intestine and male gonad. Human ortholog(s) of this gene implicated in esophagus squamous cell carcinoma\; hepatocellular carcinoma\; and liver cirrhosis. Is an ortholog of human ODC1 (ornithine decarboxylase 1).
F54D5.5	F54D5.5	2.11303	Enriched in germ line\; hypodermis\; and somatic gonad precursor based on tiling array and RNA-seq studies. Is affected by several genes including daf-2\; rrf-3\; and dpy-10 based on microarray and RNA-seq studies. Is affected by eight chemicals including Tunicamycin\; Cry5B\; and glycine based on microarray and RNA-seq studies.
T25B6.7	snf-12	1.25597	Predicted to enable L-amino acid transmembrane transporter activity and amino acid:sodium symporter activity. Involved in positive regulation of antifungal peptide production. Located in apical part of cell and endocytic vesicle. Expressed in excretory cell\; hypodermis\; socket cell\; and vulva.
C37H5.9	nas-9	1.8187	Predicted to enable metalloendopeptidase activity. Predicted to be involved in proteolysis. Predicted to be located in extracellular region. Expressed in hyp7 syncytium\; spermatheca\; and uterus.
F54E2.1	F54E2.1	1.08196	Located in membrane raft.
C25F9.11	C25F9.11	2.6374	Enriched in OLL\; PVD\; dopaminergic neurons\; head mesodermal cell\; and sensory neurons based on tiling array and RNA-seq studies. Is affected by several genes including daf-16\; daf-2\; and skn-1 based on tiling array\; RNA-seq\; microarray\; and studies. Is affected by nineteen chemicals including Ethanol\; Nitric Oxide\; and Tunicamycin based on RNA-seq and microarray studies.
F41E7.4	fip-5	1.30063	Enriched in PLM\; germline precursor cell\; and sensory neurons based on tiling array and RNA-seq studies. Is affected by several genes including daf-16\; daf-2\; and rrf-3 based on microarray\; RNA-seq\; and proteomic studies. Is affected by seventeen chemicals including rotenone\; bisphenol A\; and juglone based on RNA-seq and microarray studies.
F40F12.7	cbp-3	1.13137	Predicted to enable metal ion binding activity. Involved in PERK-mediated unfolded protein response.
C07B5.4	C07B5.4	1.00254	Predicted to be involved in actomyosin contractile ring assembly\; mitotic cytokinesis\; and septin ring organization. Predicted to be located in actomyosin contractile ring. Human ortholog(s) of this gene implicated in hepatocellular carcinoma. Is an ortholog of human RTKN (rhotekin) and RTKN2 (rhotekin 2).
K08D8.4	K08D8.4	1.22025	Involved in innate immune response.
T10H4.11	cyp-34A2	2.49934	Predicted to enable heme binding activity\; oxidoreductase activity, acting on paired donors, with incorporation or reduction of molecular oxygen, reduced flavin or flavoprotein as one donor, and incorporation of one atom of oxygen\; and steroid hydroxylase activity. Predicted to be involved in exogenous drug catabolic process\; organic acid metabolic process\; and xenobiotic metabolic process. P…
B0416.7	B0416.7	2.49975	Enriched in germ line\; hypodermis\; muscle cell\; and sensory neurons based on tiling array\; RNA-seq\; and microarray studies. Is affected by several genes including daf-2\; glp-1\; and rrf-3 based on microarray\; tiling array\; RNA-seq\; proteomic\; and studies. Is affected by sixteen chemicals including hydrogen sulfide\; methylmercuric chloride\; and rotenone based on microarray and RNA-seq …
T01D3.3	T01D3.3	1.93256	Predicted to enable metal ion binding activity and serine-type endopeptidase inhibitor activity. Predicted to be involved in negative regulation of endopeptidase activity and superoxide metabolic process. Predicted to be located in extracellular region.
T19C9.8	T19C9.8	1.73488	Enriched in cholinergic neurons\; coelomocyte\; head mesodermal cell\; intestine\; and male-specific anatomical entity based on tiling array\; RNA-seq\; and microarray studies. Is affected by several genes including daf-16\; daf-2\; and glp-1 based on tiling array\; microarray\; and RNA-seq studies. Is affected by twenty-four chemicals including Heme\; tryptophan\; and methylmercury hydroxide bas…
Y50D4B.6	Y50D4B.6	1.91152	Predicted to enable transmembrane receptor protein tyrosine kinase activity. Predicted to be involved in positive regulation of kinase activity and transmembrane receptor protein tyrosine kinase signaling pathway. Predicted to be integral component of plasma membrane. Predicted to be part of receptor complex. Human ortholog(s) of this gene implicated in several diseases, including gastrointestina…
F58G6.9	F58G6.9	1.11345	Predicted to enable copper ion transmembrane transporter activity. Predicted to be involved in cellular copper ion homeostasis. Predicted to be located in plasma membrane. Is an ortholog of human SLC31A1 (solute carrier family 31 member 1) and SLC31A2 (solute carrier family 31 member 2).
C28G1.10	C28G1.10	1.79333	Predicted to enable ubiquitin conjugating enzyme activity and ubiquitin protein ligase binding activity. Predicted to be involved in protein polyubiquitination and ubiquitin-dependent protein catabolic process. Predicted to be located in nucleus. Predicted to be part of ubiquitin ligase complex.
K10B4.3	K10B4.3	1.05903	Predicted to enable phosphatidylinositol-5-phosphate binding activity. Predicted to be involved in regulation of signal transduction. Predicted to be located in plasma membrane. Is an ortholog of human VEPH1 (ventricular zone expressed PH domain containing 1).
C43C3.1	ifp-1	1.02325	Predicted to be located in cytoplasm and intermediate filament. Expressed in head\; head neurons\; intestine\; pharynx\; and ventral nerve cord.
B0554.6	dod-20	2.23216	Enriched in DA neuron\; VA neuron\; head mesodermal cell\; and intestine based on tiling array\; RNA-seq\; and microarray studies. Is affected by several genes including daf-16\; daf-2\; and rrf-3 based on microarray\; tiling array\; and RNA-seq studies. Is affected by seventeen chemicals including methylmercury hydroxide\; methylmercuric chloride\; and rotenone based on RNA-seq and microarray st…
T23B12.11	T23B12.11	1.24178	Enriched in head mesodermal cell\; hypodermis\; and neurons based on tiling array and RNA-seq studies. Is affected by several genes including daf-16\; daf-2\; and daf-12 based on tiling array\; RNA-seq\; and microarray studies. Is affected by seven chemicals including stavudine\; Zidovudine\; and Psoralens based on RNA-seq and microarray studies.
C02C2.4	slc-17.3	1.14833	Predicted to enable symporter activity. Predicted to be involved in sodium ion transport and transmembrane transport. Predicted to be located in membrane. Predicted to be integral component of membrane.
Y52B11A.8	Y52B11A.8	1.58015	Predicted to enable phospholipase A2 activity. Predicted to be involved in arachidonic acid secretion and phospholipid metabolic process. Predicted to be located in extracellular region.
Y47D3B.7	sbp-1	1.0059	Enables DNA-binding transcription factor activity. Involved in several processes, including determination of adult lifespan\; positive regulation of lipid storage\; and response to anoxia. Located in nucleus. Expressed in amphid neurons and intestine. Used to study alcohol use disorder. Human ortholog(s) of this gene implicated in several diseases, including carotid artery disease\; diabetes mell…
F23H12.9	fipr-2	1.56662	Is affected by several genes including daf-2\; age-1\; and rrf-3 based on microarray\; RNA-seq\; and studies. Is affected by twelve chemicals including 1-methylnicotinamide\; nicotinic acid\; and multi-walled carbon nanotube based on RNA-seq and microarray studies.
Y113G7B.14	Y113G7B.14	1.55655	Enriched in head mesodermal cell\; intestine\; muscle cell\; and neurons based on microarray\; tiling array\; and RNA-seq studies. Is affected by several genes including daf-2\; glp-1\; and rrf-3 based on microarray and RNA-seq studies. Is affected by eleven chemicals including methylmercuric chloride\; levamisole\; and Zidovudine based on microarray and RNA-seq studies.
F29G6.1	F29G6.1	1.07045	Predicted to be involved in cell differentiation.
K08B4.3	ugt-19	1.57293	Predicted to enable glucuronosyltransferase activity. Predicted to be located in intracellular membrane-bounded organelle. Human ortholog(s) of this gene implicated in several diseases, including Crigler-Najjar syndrome\; Gilbert syndrome\; and female reproductive organ cancer (multiple). Is an ortholog of several human genes including UGT1A10 (UDP glucuronosyltransferase family 1 member A10)\; U…
Y73F4A.3	Y73F4A.3	2.2113	Is affected by several genes including daf-16\; daf-2\; and skn-1 based on microarray\; tiling array\; RNA-seq\; and studies. Is affected by eighteen chemicals including hydrogen sulfide\; methylmercuric chloride\; and bisphenol A based on microarray and RNA-seq studies. Is predicted to encode a protein with the following domains: DOMON domain and DOMON domain.
K09H9.8	K09H9.8	1.52464	Predicted to be located in membrane. Predicted to be integral component of membrane.
F49A5.5	clec-28	3.2179	Predicted to enable carbohydrate binding activity. Predicted to be located in membrane. Predicted to be integral component of membrane.
F59E11.7	F59E11.7	1.89669	Predicted to be located in membrane. Predicted to be integral component of membrane. Expressed in AVG.
F10G2.3	clec-7	1.8	Predicted to enable carbohydrate binding activity. Involved in defense response to Gram-positive bacterium.
R05H10.1	R05H10.1	1.98506	Predicted to enable N-acetyltransferase activity.
B0222.7	col-145	1.62194	Predicted to be a structural constituent of cuticle. Predicted to be part of collagen trimer.
F54C1.1	F54C1.1	1.45934	Predicted to enable glucuronosyltransferase activity. Predicted to be located in intracellular membrane-bounded organelle.
F13H6.1	bcl-11	1.45578	Predicted to enable DNA-binding transcription factor activity and RNA polymerase II cis-regulatory region sequence-specific DNA binding activity. Predicted to be involved in regulation of transcription by RNA polymerase II. Expressed in head\; hypodermis\; muscle cell\; neurons\; and pharynx. Human ortholog(s) of this gene implicated in several diseases, including beta thalassemia\; immunodeficie…
ZK622.4	ZK622.4	1.17341	Predicted to enable metal ion binding activity.
F43H9.2	sptl-2	1.04647	Predicted to enable serine C-palmitoyltransferase activity. Predicted to be involved in ceramide biosynthetic process and sphingosine biosynthetic process. Predicted to be part of serine C-palmitoyltransferase complex. Human ortholog(s) of this gene implicated in hereditary sensory and autonomic neuropathy type 1C. Is an ortholog of human SPTLC2 (serine palmitoyltransferase long chain base subuni…
C15F1.1	C15F1.1	1.51317	Enriched in PLM and hypodermis based on tiling array and RNA-seq studies. Is affected by several genes including daf-16\; daf-2\; and skn-1 based on tiling array\; RNA-seq\; and microarray studies. Is affected by fifteen chemicals including rotenone\; D-glucose\; and Zidovudine based on RNA-seq and microarray studies. Is predicted to encode a protein with the following domains: THAP4-like, heme-b…
C49G7.10	C49G7.10	1.27903	Involved in innate immune response.
F56D6.2	clec-67	1.19433	Predicted to enable carbohydrate binding activity. Involved in PERK-mediated unfolded protein response. Expressed in intestine.
C08B6.10	C08B6.10	1.26831	Enriched in germ line and sensory neurons based on RNA-seq studies. Is affected by several genes including daf-16\; daf-2\; and dpy-10 based on microarray\; tiling array\; RNA-seq\; and studies. Is affected by eight chemicals including Cry5B\; Psoralens\; and allantoin based on RNA-seq and microarray studies.
R07B1.8	R07B1.8	1.77172	Is affected by several genes including daf-16\; daf-2\; and skn-1 based on tiling array\; microarray\; RNA-seq\; and studies. Is affected by twelve chemicals including rotenone\; D-glucose\; and stavudine based on RNA-seq and microarray studies.
ZK899.4	tba-8	3.0428	Predicted to enable GTP binding activity. Predicted to be a structural constituent of cytoskeleton. Predicted to be involved in microtubule cytoskeleton organization and mitotic cell cycle. Predicted to be located in cytoplasm and microtubule. Expressed in germ line\; posterior lateral ganglion\; retrovesicular ganglion\; seam cell\; and ventral cord neurons. Is an ortholog of human TUBAL3 (tubul…
T07C4.5	ttr-15	1.30386	Predicted to be located in cell surface and extracellular region.
T18H9.1	grd-6	1.72964	Expressed in excretory duct and excretory pore. Is predicted to encode a protein with the following domains: Ground-like domain and Ground-like domain.
Y67A10A.9	clc-8	1.13913	Predicted to be located in membrane. Predicted to be integral component of membrane.
W08E12.5	W08E12.5	3.97476	Enriched in DA neuron\; VA neuron\; intestine\; male-specific anatomical entity\; and pharynx based on microarray\; Chronogram\; and RNA-seq studies. Is affected by several genes including dpy-10\; eat-2\; and sir-2.1 based on microarray and RNA-seq studies. Is affected by seven chemicals including Neurotoxins\; silicon dioxide nanoparticle\; and Heme based on microarray and RNA-seq studies.
R13A5.6	ttr-8	1.79577	Predicted to be located in cell surface and extracellular region.
T28A11.6	T28A11.6	1.86413	Enriched in DA neuron\; VA neuron\; body wall muscle cell\; and hypodermis based on tiling array and RNA-seq studies. Is affected by several genes including daf-16\; daf-2\; and daf-12 based on microarray\; tiling array\; RNA-seq\; and studies. Is affected by seven chemicals including multi-walled carbon nanotube\; Tunicamycin\; and Cry5B based on RNA-seq and microarray studies.
T19C3.9	ttr-7	1.6016	Predicted to be located in cell surface and extracellular region.
W01F3.2	W01F3.2	1.69361	Predicted to enable metalloendopeptidase activity. Predicted to be involved in collagen catabolic process and extracellular matrix organization. Predicted to be located in extracellular space.
F41G3.21	F41G3.21	1.96401	Enriched in hypodermis based on RNA-seq studies. Is affected by several genes including daf-2\; skn-1\; and daf-12 based on RNA-seq and microarray studies. Is affected by ten chemicals including Zidovudine\; Sodium Chloride\; and allantoin based on RNA-seq and microarray studies. Is predicted to encode a protein with the following domains: ShK domain-like and ShKT domain.
Y6B3B.10	lagr-1	1.77591	Predicted to enable sphingosine N-acyltransferase activity. Predicted to be involved in ceramide biosynthetic process. Predicted to be located in endoplasmic reticulum. Expressed in pharyngeal muscle cell. Human ortholog(s) of this gene implicated in progressive myoclonus epilepsy 8. Is an ortholog of human CERS1 (ceramide synthase 1).
Y4C6B.2	Y4C6B.2	2.00987	Predicted to be located in plasma membrane. Is an ortholog of human SLC38A8 (solute carrier family 38 member 8).
T08A9.11	ttr-59	1.2711	Predicted to be located in cell surface\; extracellular region\; and membrane. Predicted to be integral component of membrane.
C01G12.6	nspb-10	1.83969	Is affected by several genes including daf-2\; rrf-3\; and let-7 based on tiling array\; microarray\; RNA-seq\; and studies. Is affected by nine chemicals including multi-walled carbon nanotube\; Neurotoxins\; and Psoralens based on RNA-seq and microarray studies. Is predicted to encode a protein with the following domains: Protein of unknown function (DUF1459) and Protein of unknown function DUF…
K11H12.4	K11H12.4	1.38781	Enriched in head mesodermal cell\; intestine\; neurons\; and pharyngeal muscle cell based on microarray\; tiling array\; and RNA-seq studies. Is affected by several genes including daf-16\; daf-2\; and glp-1 based on microarray\; proteomic\; tiling array\; RNA-seq\; and studies. Is affected by thirty chemicals including Heme\; diallyl trisulfide\; and hydrogen sulfide based on microarray and RNA-…
T10E10.5	col-169	1.6488	Predicted to be a structural constituent of cuticle. Predicted to be located in membrane. Predicted to be integral component of membrane.
Y38F1A.5	cyd-1	1.09866	Predicted to enable cyclin-dependent protein serine\/threonine kinase regulator activity. Involved in several processes, including regulation of cell cycle process\; regulation of cell division\; and reproductive process. Predicted to be located in cytoplasm and nucleus. Predicted to be part of cyclin-dependent protein kinase holoenzyme complex. Expressed in gonad\; hypodermis\; intestine\; neuro…
ZC15.8	pqn-94	1.99576	Enriched in pharyngeal muscle cell based on tiling array studies. Is affected by several genes including daf-2\; glp-1\; and skn-1 based on microarray\; RNA-seq\; and studies. Is affected by sixteen chemicals including rotenone\; Tunicamycin\; and D-glucose based on RNA-seq and microarray studies.
Y47H10A.5	Y47H10A.5	1.66411	Predicted to enable RNA pyrophosphohydrolase activity. Predicted to be involved in NAD-cap decapping\; nuclear-transcribed mRNA catabolic process\; and nucleic acid phosphodiester bond hydrolysis. Predicted to be located in cytosol and nucleus. Expressed in intestine.
C06E1.3	doxa-1	1.11541	Predicted to be involved in protein transport. Predicted to be located in membrane. Expressed in gonad\; hypodermis\; terminal bulb\; and vulva. Human ortholog(s) of this gene implicated in thyroid dyshormonogenesis 5. Is an ortholog of human DUOXA2 (dual oxidase maturation factor 2).
T26H5.9	T26H5.9	1.73995	Enriched in head mesodermal cell\; intestine\; muscle cell\; and neurons based on tiling array and RNA-seq studies. Is affected by several genes including daf-16\; daf-2\; and glp-1 based on RNA-seq\; microarray\; and studies. Is affected by twenty-four chemicals including methylmercury hydroxide\; 1-methylnicotinamide\; and rotenone based on RNA-seq and microarray studies.
T13B5.5	lips-11	2.5609	Predicted to enable lipase activity. Involved in IRE1-mediated unfolded protein response.
T05A7.1	T05A7.1	1.33355	Enriched in several structures, including body wall musculature\; dopaminergic neurons\; germ line\; muscle cell\; and somatic gonad precursor based on tiling array\; RNA-seq\; and microarray studies. Is affected by several genes including daf-2\; rrf-3\; and hsf-1 based on microarray\; proteomic\; tiling array\; and RNA-seq studies. Is affected by fifteen chemicals including hydrogen sulfide\; r…
M88.1	ugt-62	1.21479	Predicted to enable glucuronosyltransferase activity. Predicted to be located in intracellular membrane-bounded organelle. Human ortholog(s) of this gene implicated in several diseases, including Crigler-Najjar syndrome\; Gilbert syndrome\; and female reproductive organ cancer (multiple). Is an ortholog of human UGT2B7 (UDP glucuronosyltransferase family 2 member B7).
R07G3.2	lips-17	1.47778	Predicted to enable lipase activity. Predicted to be involved in lipid catabolic process.
F28E10.2	igeg-1	1.04278	Predicted to be located in membrane. Predicted to be integral component of membrane.
D1009.3	ensh-1	1.38927	Predicted to be located in collagen-containing extracellular matrix and extracellular space. Human ortholog(s) of this gene implicated in familial hypobetalipoproteinemia 2. Is an ortholog of human ANGPTL3 (angiopoietin like 3) and ANGPTL4 (angiopoietin like 4).
C40H1.7	C40H1.7	1.11277	Predicted to be involved in lipid metabolic process.
T02B5.1	cest-1.1	1.98818	Predicted to enable carboxylic ester hydrolase activity. Predicted to be located in membrane. Predicted to be integral component of membrane.
Y46G5A.36	Y46G5A.36	1.95968	Enriched in AFD based on RNA-seq studies. Is affected by several genes including daf-16\; daf-2\; and rrf-3 based on microarray and RNA-seq studies. Is affected by ten chemicals including methylmercury hydroxide\; manganese chloride\; and Cry5B based on RNA-seq and microarray studies.
C41G7.8	C41G7.8	1.29981	Predicted to be located in membrane. Predicted to be integral component of membrane.
T20B5.2	T20B5.2	2.07644	Enriched in pharyngeal muscle cell and sensory neurons based on tiling array and RNA-seq studies. Is affected by several genes including glp-1\; skn-1\; and elt-2 based on microarray and RNA-seq studies. Is affected by eleven chemicals including Tunicamycin\; Zidovudine\; and Psoralens based on microarray and RNA-seq studies. Is predicted to encode a protein with the following domain: Phosphoryla…
K06B4.12	twk-34	1.12789	Predicted to enable potassium ion leak channel activity. Predicted to be involved in potassium ion transmembrane transport and stabilization of membrane potential. Predicted to be integral component of plasma membrane. Is an ortholog of human KCNK16 (potassium two pore domain channel subfamily K member 16)\; KCNK17 (potassium two pore domain channel subfamily K member 17)\; and KCNK5 (potassium t…
ZK783.2	upp-1	1.08074	Enables thymidine phosphorylase activity and uridine phosphorylase activity. Involved in thymidine metabolic process\; uracil catabolic process\; and uridine catabolic process. Predicted to be located in cytoplasm. Expressed in gonad\; hypodermis\; pharynx\; and spermatheca. Is an ortholog of human UPP1 (uridine phosphorylase 1) and UPP2 (uridine phosphorylase 2).
C46H11.2	C46H11.2	1.14271	Predicted to enable N,N-dimethylaniline monooxygenase activity\; NADP binding activity\; and flavin adenine dinucleotide binding activity. Is an ortholog of human FMO2 (flavin containing dimethylaniline monoxygenase 2) and FMO5 (flavin containing dimethylaniline monoxygenase 5).
C26F1.1	C26F1.1	1.55879	Enriched in hypodermis\; intestine\; neurons\; and pharyngeal muscle cell based on tiling array\; RNA-seq\; and microarray studies. Is affected by several genes including daf-16\; daf-2\; and skn-1 based on microarray and RNA-seq studies. Is affected by sixteen chemicals including methylmercuric chloride\; rotenone\; and D-glucose based on microarray and RNA-seq studies.
T09B9.1	T09B9.1	2.1554	Predicted to enable hydrolase activity. Predicted to be located in membrane. Predicted to be integral component of membrane. Is an ortholog of human AADACL3 (arylacetamide deacetylase like 3) and AADACL4 (arylacetamide deacetylase like 4).
C25F9.14	C25F9.14	1.18383	Enriched in ASER\; head mesodermal cell\; intestine\; and sensory neurons based on tiling array and RNA-seq studies. Is affected by several genes including daf-2\; rrf-3\; and elt-2 based on RNA-seq and microarray studies. Is affected by ten chemicals including rotenone\; bisphenol A\; and Zidovudine based on RNA-seq and microarray studies.
T25G12.3	T25G12.3	1.63866	Enriched in seam cell based on RNA-seq studies. Is affected by several genes including daf-16\; daf-2\; and rrf-3 based on tiling array\; RNA-seq\; and microarray studies. Is affected by twelve chemicals including rotenone\; Psoralens\; and allantoin based on RNA-seq and microarray studies.
F09B9.1	oac-14	1.16146	Predicted to enable acyltransferase activity, transferring groups other than amino-acyl groups. Predicted to be located in membrane. Predicted to be integral component of membrane.
K04G11.2	sel-7	1.53899	Enables identical protein binding activity and sequence-specific DNA binding activity. Involved in several processes, including lateral inhibition\; positive regulation of Notch signaling pathway\; and regulation of mesodermal cell fate specification. Located in nucleus. Expressed in body wall musculature\; pharyngeal muscle cell\; and seam cell.
C50H2.12	fipr-10	1.77749	Enriched in germ line based on RNA-seq studies. Is affected by several genes including daf-16\; daf-2\; and rrf-3 based on tiling array\; RNA-seq\; microarray\; and studies. Is affected by eight chemicals including Ethanol\; D-glucose\; and Tunicamycin based on RNA-seq and microarray studies.
T06E4.12	T06E4.12	1.66753	Enriched in intestine based on RNA-seq studies. Is affected by several genes including daf-16\; rrf-3\; and daf-12 based on tiling array\; RNA-seq\; proteomic\; and studies. Is affected by eleven chemicals including Ethanol\; tryptophan\; and methylmercury hydroxide based on RNA-seq and microarray studies. Is predicted to encode a protein with the following domain: Pistil-specific extensin-like p…
ZC47.5	fbxa-31	1.18193	Enriched in ASER\; head mesodermal cell\; and intestine based on tiling array\; RNA-seq\; and microarray studies. Is affected by several genes including elt-2\; eat-2\; and npr-1 based on microarray\; RNA-seq\; and studies. Is affected by eleven chemicals including methylmercuric chloride\; D-glucopyranose\; and stavudine based on microarray and RNA-seq studies. Is predicted to encode a protein w…
T20D4.10	T20D4.10	1.04758	Enriched in OLL\; PVD\; body wall muscle cell\; and muscle cell based on tiling array and RNA-seq studies. Is affected by several genes including daf-16\; daf-2\; and glp-1 based on tiling array\; RNA-seq\; microarray\; and studies. Is affected by sixteen chemicals including hydrogen sulfide\; 1-methylnicotinamide\; and nicotinic acid based on microarray and RNA-seq studies. Is predicted to encod…
F54D1.4	nhr-7	1.43604	Predicted to enable RNA polymerase II cis-regulatory region sequence-specific DNA binding activity and nuclear receptor activity. Predicted to be involved in cell differentiation\; hormone-mediated signaling pathway\; and regulation of transcription by RNA polymerase II. Predicted to be located in nucleus.
W06D12.5	twk-33	1.42977	Predicted to enable potassium ion leak channel activity. Predicted to be involved in potassium ion transmembrane transport and stabilization of membrane potential. Predicted to be integral component of plasma membrane. Is an ortholog of human KCNK16 (potassium two pore domain channel subfamily K member 16)\; KCNK17 (potassium two pore domain channel subfamily K member 17)\; and KCNK5 (potassium t…
Y38E10A.5	clec-4	1.42516	Predicted to enable carbohydrate binding activity.
T06C12.6	nhr-102	1.41999	Predicted to enable DNA-binding transcription factor activity\; sequence-specific DNA binding activity\; and zinc ion binding activity. Predicted to be involved in regulation of transcription, DNA-templated. Predicted to be located in nucleus. Human ortholog(s) of this gene implicated in several diseases, including Alzheimer's disease\; cystic fibrosis\; hepatobiliary system cancer (multiple)\; a…
F20G2.5	F20G2.5	2.10543	Involved in defense response to Gram-negative bacterium and innate immune response.
C12D8.6	fipr-8	1.85401	Is affected by several genes including daf-16\; daf-2\; and skn-1 based on microarray and RNA-seq studies. Is affected by six chemicals including Ethanol\; Psoralens\; and allantoin based on RNA-seq and microarray studies.
F57B9.3	F57B9.3	2.61919	Predicted to enable translation initiation factor activity. Involved in translation. Is an ortholog of human EIF4A2 (eukaryotic translation initiation factor 4A2).
C41D7.2	ptr-3	1.81598	Involved in molting cycle. Predicted to be located in cytoplasmic vesicle membrane and plasma membrane. Is an ortholog of human PTCHD3 (patched domain containing 3).
M03E7.2	M03E7.2	1.62912	Predicted to be located in membrane. Predicted to be integral component of membrane.
W05B2.7		1.58004
Y43F8B.9	Y43F8B.9	1.41931	Enriched in hypodermis\; intestine\; and somatic gonad precursor based on tiling array and RNA-seq studies. Is affected by several genes including daf-16\; daf-2\; and rrf-3 based on microarray\; tiling array\; RNA-seq\; and studies. Is affected by eighteen chemicals including methylmercuric chloride\; rotenone\; and bisphenol S based on microarray and RNA-seq studies.
M176.7	kin-16	1.50062	Predicted to enable transmembrane receptor protein tyrosine kinase activity. Predicted to be involved in positive regulation of kinase activity and transmembrane receptor protein tyrosine kinase signaling pathway. Predicted to be integral component of plasma membrane. Predicted to be part of receptor complex. Expressed in hyp6 and hyp7 syncytium. Human ortholog(s) of this gene implicated in sever…
W03D2.6	W03D2.6	1.1284	Enriched in OLL\; PVD\; and intestine based on microarray studies. Is affected by several genes including daf-16\; daf-2\; and glp-1 based on microarray\; tiling array\; and RNA-seq studies. Is affected by seventeen chemicals including rotenone\; manganese chloride\; and D-glucopyranose based on RNA-seq and microarray studies.
F36G9.3	F36G9.3	1.69687	Predicted to be located in membrane. Predicted to be integral component of membrane. Is an ortholog of human MFSD11 (major facilitator superfamily domain containing 11).
R107.8	lin-12	1.10611	Enables RNA polymerase II-specific DNA-binding transcription factor binding activity. Involved in several processes, including cellular developmental process\; nematode larval development\; and oviposition. Located in apical plasma membrane and nucleus. Part of RNA polymerase II transcription regulator complex. Expressed in several structures, including body wall muscle cell from M lineage\; gona…
K04C2.5	K04C2.5	1.67206	Enriched in AFD and hypodermis based on RNA-seq studies. Is affected by several genes including daf-2\; rrf-3\; and lin-4 based on microarray\; tiling array\; and RNA-seq studies. Is affected by fifteen chemicals including aldicarb\; multi-walled carbon nanotube\; and Neurotoxins based on microarray and RNA-seq studies.
C48D5.1	nhr-6	1.28314	Enables DNA-binding transcription factor activity and sequence-specific DNA binding activity. Involved in positive regulation of transcription by RNA polymerase II\; regulation of ovulation\; and spermathecum morphogenesis. Located in nucleus. Predicted to be part of transcription regulator complex. Expressed in chemosensory neurons and spermatheca. Human ortholog(s) of this gene implicated in Pa…
ZK418.7	ZK418.7	1.24144	Predicted to enable G protein-coupled receptor activity. Predicted to be involved in G protein-coupled receptor signaling pathway. Predicted to be located in plasma membrane. Predicted to be integral component of membrane.
T22H6.7	abf-6	1.24977	Is affected by several genes including daf-16\; daf-2\; and eat-2 based on RNA-seq\; microarray\; and studies. Is affected by ten chemicals including rotenone\; multi-walled carbon nanotube\; and Cry5B based on RNA-seq and microarray studies.
F41E6.14	oac-29	2.56348	Predicted to enable acyltransferase activity, transferring groups other than amino-acyl groups. Predicted to be involved in cellular polysaccharide biosynthetic process. Predicted to be located in membrane.
F54D12.3	aat-7	1.97884	Predicted to enable L-amino acid transmembrane transporter activity. Predicted to be involved in L-alpha-amino acid transmembrane transport and L-amino acid transport. Predicted to be located in membrane. Predicted to be integral component of membrane.
T05H10.4	T05H10.4	1.43979	Enriched in several structures, including AFD\; Z1.p\; germ line\; head mesodermal cell\; and male distal tip cell based on RNA-seq studies. Is affected by several genes including daf-2\; glp-1\; and skn-1 based on microarray\; RNA-seq\; and proteomic studies. Is affected by seventeen chemicals including methylmercury hydroxide\; manganese chloride\; and D-glucose based on RNA-seq and microarray …
F08F1.1	kin-9	1.2713	Predicted to enable transmembrane receptor protein tyrosine kinase activity. Predicted to be involved in positive regulation of kinase activity and transmembrane receptor protein tyrosine kinase signaling pathway. Predicted to be integral component of plasma membrane. Predicted to be part of receptor complex.
R06B9.4	arrd-14	1.59518	Predicted to be involved in protein transport. Predicted to be located in cytoplasm. Is an ortholog of human ARRDC1 (arrestin domain containing 1).
C29F3.5	clec-230	2.10664	Predicted to enable carbohydrate binding activity.
F20D1.8	cutl-3	1.32314	Predicted to be located in membrane. Predicted to be integral component of membrane.
C25F9.7	srw-86	3.12394	Enriched in dopaminergic neurons\; head mesodermal cell\; intestine\; and sensory neurons based on tiling array\; RNA-seq\; and microarray studies. Is affected by several genes including daf-2\; glp-1\; and skn-1 based on RNA-seq\; microarray\; and studies. Is affected by thirteen chemicals including Ethanol\; Sodium Chloride\; and Psoralens based on RNA-seq and microarray studies.
M163.8	M163.8	2.04296	Is affected by several genes including rrf-3\; daf-12\; and eat-2 based on tiling array\; RNA-seq\; and microarray studies. Is affected by ten chemicals including Sodium Chloride\; Psoralens\; and allantoin based on RNA-seq and microarray studies. Is predicted to encode a protein with the following domains: ShK domain-like and ShKT domain.
C04E12.4	C04E12.4	1.52923	Predicted to enable hydrolase activity. Predicted to be involved in glycoprotein catabolic process. Predicted to be located in cytoplasm and membrane. Predicted to be integral component of membrane.
W05B2.1	col-94	1.53337	Predicted to be a structural constituent of cuticle. Predicted to be located in membrane. Predicted to be integral component of membrane.
R08E3.4	ztf-16	1.46043	Predicted to enable metal ion binding activity. Involved in gonad development and positive regulation of gene expression. Located in nucleus. Expressed in accessory cell\; gonad\; hypodermis\; and tail. Human ortholog(s) of this gene implicated in B-lymphoblastic leukemia\/lymphoma and common variable immunodeficiency. Is an ortholog of several human genes including IKZF2 (IKAROS family zinc fing…
C34H4.1	C34H4.1	1.68179	Involved in innate immune response. Predicted to be located in membrane. Predicted to be integral component of membrane.
F38H4.3	F38H4.3	1.15973	Enriched in GABAergic neurons\; NSM\; pharynx\; and sensory neurons based on microarray and RNA-seq studies. Is affected by several genes including daf-2\; skn-1\; and eat-2 based on microarray and RNA-seq studies. Is affected by ten chemicals including stavudine\; Psoralens\; and allantoin based on RNA-seq and microarray studies.
C12D8.19	fipr-9	2.01207	Enriched in germ line based on RNA-seq studies. Is affected by several genes including daf-16\; daf-2\; and rrf-3 based on tiling array\; RNA-seq\; and microarray studies. Is affected by eight chemicals including Ethanol\; manganese chloride\; and D-glucose based on RNA-seq studies.
F57A8.9	F57A8.9	1.04635	Is affected by several genes including skn-1\; eat-2\; and pgl-1 based on RNA-seq and microarray studies. Is affected by antimycin based on RNA-seq studies.
K09C6.9	K09C6.9	1.22343	Enriched in amphid sheath cell and intestine based on RNA-seq and microarray studies. Is affected by several genes including daf-16\; daf-2\; and rrf-3 based on microarray\; tiling array\; RNA-seq\; and studies. Is affected by eighteen chemicals including nicotinic acid\; methylmercuric chloride\; and rotenone based on RNA-seq and microarray studies.
C05B5.4	C05B5.4	1.86296	Enriched in AVE based on tiling array studies. Is affected by several genes including daf-2\; daf-12\; and eat-2 based on microarray\; tiling array\; and RNA-seq studies. Is affected by thirteen chemicals including Alovudine\; Zidovudine\; and Psoralens based on RNA-seq and microarray studies. Is predicted to encode a protein with the following domain: Uncharacterized protein C05B5.4-like.
Y34F4.4	Y34F4.4	2.05536	Predicted to be located in membrane. Predicted to be integral component of membrane.
F16H6.1	clec-42	1.56136	Predicted to enable carbohydrate binding activity. Expressed in neurons.
R03H10.7	R03H10.7	1.70601	Predicted to enable DNA binding activity. Is an ortholog of human RPA1 (replication protein A1).
ZK666.7	clec-61	2.386	Predicted to enable carbohydrate binding activity. Involved in defense response to Gram-positive bacterium.
C54D10.10	C54D10.10	1.71286	Predicted to enable serine-type endopeptidase inhibitor activity. Predicted to be involved in negative regulation of endopeptidase activity.
C12D8.17	fipr-6	1.9309	Is affected by several genes including daf-16\; daf-2\; and skn-1 based on RNA-seq\; microarray\; and studies. Is affected by D-glucose\; Zidovudine\; and cholesterol based on RNA-seq studies.
C50F4.8	C50F4.8	1.28448	Involved in defense response to Gram-positive bacterium.
Y73B6BL.35	nlp-71	1.20867	Predicted to be involved in neuropeptide signaling pathway.
C02D4.1	jud-4	2.04442	Expressed in hypodermis and vulval muscle.
C25D7.5	C25D7.5	1.41173	Involved in innate immune response. Predicted to be located in membrane. Predicted to be integral component of membrane.
Y42A5A.3	Y42A5A.3	1.48006	Enriched in sensory neurons based on RNA-seq studies. Is affected by several genes including daf-16\; daf-2\; and skn-1 based on microarray and RNA-seq studies. Is affected by thirteen chemicals including Mercuric Chloride\; levamisole\; and procyanidin based on microarray and RNA-seq studies.
F08F3.9	snpc-1.3	1.55309	Predicted to enable sequence-specific DNA binding activity. Predicted to be involved in snRNA transcription by RNA polymerase II and snRNA transcription by RNA polymerase III. Predicted to be part of snRNA-activating protein complex. Expressed in gonad\; metacorpus\; nerve ring\; and terminal bulb. Is an ortholog of human SNAPC1 (small nuclear RNA activating complex polypeptide 1).
Y66D12A.12	ztf-29	1.88038	Predicted to enable DNA-binding transcription factor activity, RNA polymerase II-specific and sequence-specific DNA binding activity. Predicted to be involved in regulation of transcription by RNA polymerase II. Predicted to be located in nucleus.
C08E3.9	fbxa-166	2.60095	Enriched in intestine and pharynx based on tiling array and RNA-seq studies. Is affected by several genes including rrf-3\; hsf-1\; and elt-2 based on microarray\; tiling array\; and RNA-seq studies. Is affected by twelve chemicals including hydrogen sulfide\; methylmercury hydroxide\; and methylmercuric chloride based on microarray and RNA-seq studies. Is predicted to encode a protein with the f…
Y59E9AL.4	Y59E9AL.4	1.58895	Predicted to enable transmembrane transporter activity. Predicted to be involved in transmembrane transport. Predicted to be located in membrane. Predicted to be integral component of membrane. Is an ortholog of human SLC23A1 (solute carrier family 23 member 1) and SLC23A2 (solute carrier family 23 member 2).
B0410.2	vang-1	1.08011	Enables PDZ domain binding activity. Involved in Wnt signaling pathway, planar cell polarity pathway and digestive tract morphogenesis. Located in apical plasma membrane and basolateral plasma membrane. Expressed in several structures, including P5.ppp\; P7.paa\; egg-laying apparatus\; gonad\; and neurons. Human ortholog(s) of this gene implicated in caudal regression syndrome and neural tube def…
C04C3.14	C04C3.14	3.5296	Is affected by several genes including daf-2\; rrf-3\; and elt-2 based on RNA-seq and microarray studies. Is affected by five chemicals including Psoralens\; allantoin\; and Sirolimus based on RNA-seq studies.
C01G12.11	nspb-9	2.12478	Is affected by several genes including daf-2\; rrf-3\; and eat-2 based on tiling array\; microarray\; and RNA-seq studies. Is affected by eleven chemicals including methylmercury hydroxide\; multi-walled carbon nanotube\; and D-glucose based on RNA-seq and microarray studies. Is predicted to encode a protein with the following domains: Protein of unknown function (DUF1459) and Protein of unknown …
F35B12.6	tag-290	1.52667	Predicted to enable serine-type endopeptidase inhibitor activity. Predicted to be involved in negative regulation of endopeptidase activity. Human ortholog(s) of this gene implicated in several diseases, including artery disease (multiple)\; leukemia (multiple)\; and thrombophilia (multiple). Is an ortholog of human TFPI (tissue factor pathway inhibitor).
C42C1.7	oac-59	1.24389	Predicted to enable acyltransferase activity, transferring groups other than amino-acyl groups. Predicted to be involved in cellular polysaccharide biosynthetic process. Predicted to be located in membrane. Expressed in amphid neurons and hypodermis.
C36A4.14	C36A4.14	1.09169	Enriched in AVK\; intestine\; and sensory neurons based on RNA-seq and microarray studies. Is affected by several genes including daf-16\; daf-2\; and rrf-3 based on microarray and RNA-seq studies. Is affected by six chemicals including rotenone\; stavudine\; and Psoralens based on RNA-seq studies.
F11E6.3	F11E6.3	1.31448	Enriched in NSM\; cephalic sheath cell\; germ line\; and intestine based on tiling array\; RNA-seq\; and microarray studies. Is affected by several genes including daf-16\; daf-2\; and age-1 based on microarray\; tiling array\; RNA-seq\; and studies. Is affected by twenty-four chemicals including diallyl trisulfide\; nicotinic acid\; and rotenone based on microarray and RNA-seq studies.
F22F4.2	inx-3	1.59323	Enables actin filament binding activity and gap junction channel activity. Involved in embryonic morphogenesis and positive regulation of pharyngeal pumping. Located in cytoplasm and gap junction. Expressed in several structures, including arcade cell\; cephalic sheath cell\; neurons\; pharyngeal cell\; and rectum.
C04E12.2	C04E12.2	1.1312	Enriched in head mesodermal cell\; hypodermis\; and muscle cell based on RNA-seq studies. Is affected by several genes including daf-16\; daf-2\; and glp-1 based on microarray\; RNA-seq\; and studies. Is affected by ten chemicals including rotenone\; Psoralens\; and allantoin based on RNA-seq and microarray studies. Is predicted to encode a protein with the following domains: Domain of unknown fu…
K02E7.6	K02E7.6	1.91019	Enriched in several structures, including Z1.p\; Z4.a\; intestine\; male distal tip cell\; and mechanosensory neurons based on microarray\; tiling array\; and RNA-seq studies. Is affected by several genes including daf-16\; daf-2\; and rrf-3 based on microarray\; tiling array\; and RNA-seq studies. Is affected by seventeen chemicals including methylmercury hydroxide\; 1-methylnicotinamide\; and T…
ZC416.1	madf-9	1.06189	Predicted to be involved in regulation of transcription by RNA polymerase II. Predicted to be located in nucleus. Predicted to be part of transcription regulator complex.
T18D3.14	T18D3.14	6.75541	Is affected by adr-1 based on RNA-seq studies.
T08B1.2	tnt-4	1.01569	Predicted to enable tropomyosin binding activity. Involved in several processes, including nematode larval development\; pharyngeal gland morphogenesis\; and pharynx development. Predicted to be part of troponin complex. Human ortholog(s) of this gene implicated in several diseases, including COVID-19\; intrinsic cardiomyopathy (multiple)\; and muscle tissue disease (multiple). Is an ortholog of …
C37C3.12	C37C3.12	1.70948	Predicted to be involved in protein import into nucleus. Predicted to be located in cytoplasm and nucleus. Is an ortholog of human PTTG1IP (PTTG1 interacting protein).
C54E4.4	C54E4.4	1.85841	Predicted to be located in membrane. Predicted to be integral component of membrane.
F09C6.2	fbxa-44	3.09484	Enriched in pharyngeal muscle cell based on tiling array studies. Is affected by several genes including daf-16\; daf-12\; and eat-2 based on RNA-seq\; tiling array\; and microarray studies. Is affected by nine chemicals including methylmercuric chloride\; multi-walled carbon nanotube\; and tert-Butylhydroperoxide based on microarray and RNA-seq studies. Is predicted to encode a protein with the …
F35E12.9	F35E12.9	1.06047	Predicted to be involved in innate immune response.
T07H3.1	bath-47	1.38988	Expressed in head. Is predicted to encode a protein with the following domains: BTB\/POZ domain\; MATH domain\; BTB\/POZ domain\; MATH\/TRAF domain\; TRAF-like\; and SKP1\/BTB\/POZ domain superfamily.
T19C3.1	best-17	1.57973	Predicted to enable chloride channel activity. Predicted to be involved in chloride transport. Predicted to be located in plasma membrane. Predicted to be integral component of membrane. Predicted to be part of chloride channel complex. Human ortholog(s) of this gene implicated in autosomal dominant vitreoretinochoroidopathy and retinal degeneration (multiple). Is an ortholog of human BEST1 (best…
T15B7.5	col-141	1.6855	Predicted to be a structural constituent of cuticle. Predicted to be located in membrane. Predicted to be integral component of membrane.
T26C5.4	T26C5.4	1.51893	Enriched in dopaminergic neurons\; hypodermis\; and intestine based on tiling array and microarray studies. Is affected by several genes including daf-16\; daf-2\; and eat-2 based on microarray\; RNA-seq\; and studies. Is affected by thirteen chemicals including methylmercuric chloride\; rotenone\; and D-glucose based on microarray and RNA-seq studies. Is predicted to encode a protein with the fo…
ZK262.3	txt-8	1.72586	Predicted to enable hydrolase activity. Predicted to be involved in lipid catabolic process. Predicted to be located in extracellular region.
F47B8.3	F47B8.3	1.31215	Predicted to enable glutathione oxidoreductase activity. Predicted to be involved in cellular iron ion homeostasis. Predicted to be located in cytosol and nucleus. Expressed in several structures, including GABAergic neurons\; head muscle\; head neurons\; intestinal cell\; and pharyngeal cell.
T21E8.1	pgp-6	1.04289	Predicted to enable ABC-type xenobiotic transporter activity and efflux transmembrane transporter activity. Involved in response to nematicide. Predicted to be integral component of plasma membrane. Expressed in amphid neurons and head. Human ortholog(s) of this gene implicated in several diseases, including autoimmune disease (multiple)\; carcinoma (multiple)\; and intrahepatic cholestasis (mult…
C05E7.2	C05E7.2	1.58442	Enriched in DA neuron\; VA neuron\; and hypodermis based on tiling array\; RNA-seq\; and microarray studies. Is affected by several genes including daf-16\; daf-2\; and glp-1 based on proteomic\; tiling array\; RNA-seq\; microarray\; and studies. Is affected by twenty-five chemicals including Heme\; aldicarb\; and 1-methylnicotinamide based on microarray and RNA-seq studies. Is predicted to encod…
K09E10.1	oac-57	1.31755	Predicted to enable acyltransferase activity, transferring groups other than amino-acyl groups. Predicted to be involved in cellular polysaccharide biosynthetic process. Predicted to be located in membrane.
Y48B6A.4	eat-2	1.71884	Enables acetylcholine-gated cation-selective channel activity. Involved in several processes, including feeding behavior\; regulation of eating behavior\; and regulation of gene expression. Located in neuromuscular junction. Is integral component of plasma membrane. Part of acetylcholine-gated channel complex. Expressed in pm4 and pm5. Is an ortholog of human CHRFAM7A (CHRNA7 (exons 5-10) and FAM…
F27E5.9	F27E5.9	1.21063	Predicted to be located in membrane. Predicted to be integral component of membrane.
F57C12.6	F57C12.6	2.89427	Is affected by several genes including skn-1\; hsf-1\; and elt-2 based on microarray and RNA-seq studies. Is affected by seven chemicals including mianserin\; Sodium Chloride\; and Psoralens based on RNA-seq studies.
Y71F9B.13	Y71F9B.13	1.30438	Enriched in germ line\; hypodermis\; and muscle cell based on tiling array and RNA-seq studies. Is affected by several genes including daf-16\; daf-2\; and age-1 based on microarray and RNA-seq studies. Is affected by twelve chemicals including rotenone\; D-glucose\; and Sodium Chloride based on RNA-seq and microarray studies.
T23B12.5	T23B12.5	2.26518	Predicted to be involved in GPI anchor biosynthetic process. Predicted to be located in endoplasmic reticulum membrane.
Y102A11A.7	Y102A11A.7	2.03274	Predicted to be located in membrane. Predicted to be integral component of membrane.
AC3.13	AC3.13	3.11452	Is affected by several genes including daf-16\; clk-1\; and hsp-6 based on microarray and RNA-seq studies.
R10D12.9	swt-6	1.50765	Predicted to enable transcription coregulator activity. Predicted to be involved in carbohydrate transport and regulation of transcription by RNA polymerase II. Predicted to be located in plasma membrane. Predicted to be integral component of membrane. Predicted to be part of mediator complex.
Y46G5A.20	Y46G5A.20	1.66075	Enriched in intestine\; muscle cell\; neurons\; and retrovesicular ganglion based on tiling array\; RNA-seq\; and microarray studies. Is affected by several genes including daf-2\; glp-1\; and rrf-3 based on microarray\; tiling array\; RNA-seq\; and studies. Is affected by eighteen chemicals including hydrogen sulfide\; 1-methylnicotinamide\; and stavudine based on microarray and RNA-seq studies.
C12D8.16	fipr-7	1.81099	Enriched in CEM\; HOB\; IL2 neuron\; germ line\; and ray neuron type B based on RNA-seq studies. Is affected by several genes including daf-16\; daf-2\; and rrf-3 based on RNA-seq\; microarray\; and studies. Is affected by nine chemicals including methylmercury hydroxide\; manganese chloride\; and multi-walled carbon nanotube based on RNA-seq and microarray studies.
W03F9.4	W03F9.4	1.13474	Predicted to enable carnitine O-palmitoyltransferase activity. Predicted to be involved in carnitine metabolic process and fatty acid metabolic process. Predicted to be located in mitochondrion.
R03C1.1	R03C1.1	1.77472	Enriched in DA neuron\; GABAergic neurons\; VA neuron\; and pharynx based on microarray studies. Is affected by several genes including daf-16\; skn-1\; and rrf-3 based on microarray\; tiling array\; and RNA-seq studies. Is affected by twenty chemicals including aldicarb\; hydrogen sulfide\; and Ethanol based on microarray and RNA-seq studies.
H06A10.1	H06A10.1	1.74566	Involved in nematode larval development.
ZK682.5	lron-2	1.28386	Predicted to be located in membrane. Predicted to be integral component of membrane. Expressed in tail. Human ortholog(s) of this gene implicated in familial temporal lobe epilepsy 1. Is an ortholog of several human genes including LGI2 (leucine rich repeat LGI family member 2)\; LRRC26 (leucine rich repeat containing 26)\; and LRRC52 (leucine rich repeat containing 52).
F53B3.3	F53B3.3	1.4676	Is affected by several genes including daf-16\; skn-1\; and daf-12 based on microarray\; tiling array\; and RNA-seq studies. Is affected by sixteen chemicals including methylmercuric chloride\; rotenone\; and Tunicamycin based on microarray and RNA-seq studies. Is predicted to encode a protein with the following domains: Phosphorylation site\; Armadillo-like helical\; and Armadillo-type fold.
C35A5.10	C35A5.10	2.2535	Is affected by several genes including daf-16\; daf-2\; and skn-1 based on tiling array\; RNA-seq\; and microarray studies. Is affected by ten chemicals including 1-methylnicotinamide\; D-glucose\; and Zidovudine based on RNA-seq and microarray studies. Is predicted to encode a protein with the following domain: Cysteine-rich repeat.
F23H11.6	F23H11.6	2.37285	Enriched in DA neuron\; I5 neuron\; SAB\; VA neuron\; and retrovesicular ganglion based on microarray studies. Is affected by several genes including skn-1\; elt-2\; and dpy-7 based on tiling array\; microarray\; and RNA-seq studies. Is affected by multi-walled carbon nanotube and cholesterol based on RNA-seq studies.
T01C3.11	T01C3.11	2.39561	Predicted to be located in membrane. Predicted to be integral component of membrane.
C13G3.1	C13G3.1	1.4289	Enriched in germ line\; hypodermis\; neurons\; and somatic gonad precursor based on tiling array\; RNA-seq\; and microarray studies. Is affected by several genes including daf-2\; rrf-3\; and hsf-1 based on microarray\; tiling array\; and RNA-seq studies. Is affected by nineteen chemicals including aldicarb\; hydrogen sulfide\; and rotenone based on microarray and RNA-seq studies.
C25F9.1	srw-85	1.23962	Predicted to enable G protein-coupled peptide receptor activity. Predicted to be involved in G protein-coupled receptor signaling pathway. Predicted to be located in plasma membrane. Expressed in neurons.
Y41D4B.18	Y41D4B.18	1.78675	Enriched in OLL\; PVD\; and intestine based on microarray and tiling array studies. Is affected by several genes including daf-2\; rrf-3\; and eat-2 based on microarray and RNA-seq studies. Is affected by fifteen chemicals including aldicarb\; tryptophan\; and methylmercuric chloride based on microarray and RNA-seq studies.
F44F4.4	ptr-8	1.549	Involved in molting cycle. Predicted to be located in cytoplasmic vesicle membrane and plasma membrane. Expressed in hypodermis and rectum. Human ortholog(s) of this gene implicated in autistic disorder. Is an ortholog of human PTCHD1 (patched domain containing 1)\; PTCHD3 (patched domain containing 3)\; and PTCHD4 (patched domain containing 4).
F38A5.14	nspb-1	2.19624	Enriched in pharynx based on RNA-seq studies. Is affected by several genes including daf-16\; daf-2\; and rrf-3 based on quantitative PCR\; tiling array\; RNA-seq\; microarray\; and studies. Is affected by eighteen chemicals including Tunicamycin\; multi-walled carbon nanotube\; and Vitamin B 12 based on RNA-seq and microarray studies. Is predicted to encode a protein with the following domains: …
T06E4.4	col-147	2.25393	Predicted to be a structural constituent of cuticle. Predicted to be located in membrane. Predicted to be integral component of membrane.
Y46G5A.6	Y46G5A.6	1.04175	Enriched in sensory neurons and somatic gonad precursor based on RNA-seq studies. Is affected by several genes including daf-16\; daf-2\; and daf-12 based on microarray\; tiling array\; and RNA-seq studies. Is affected by seven chemicals including aldicarb\; Psoralens\; and allantoin based on microarray and RNA-seq studies.
ZK6.8	ZK6.8	1.07752	Predicted to be located in membrane. Predicted to be integral component of membrane. Is an ortholog of human MFSD11 (major facilitator superfamily domain containing 11).
W10C8.4	W10C8.4	1.82339	Predicted to enable glutathione transferase activity. Predicted to be involved in glutathione metabolic process.
R13H4.8	R13H4.8	1.91943	Enriched in sensory neurons based on RNA-seq studies. Is affected by several genes including daf-2\; skn-1\; and rrf-3 based on microarray\; tiling array\; RNA-seq\; and studies. Is affected by eight chemicals including 1-methylnicotinamide\; methylmercuric chloride\; and Sodium Chloride based on RNA-seq and microarray studies.
C11E4.2	gpx-3	1.72029	Predicted to enable glutathione peroxidase activity. Predicted to be involved in cellular oxidant detoxification and response to oxidative stress. Predicted to be located in extracellular space. Human ortholog(s) of this gene implicated in several diseases, including glucose metabolism disease (multiple)\; hematologic cancer (multiple)\; and nutritional deficiency disease (multiple). Is an orthol…
F43C11.3	decr-1.1	1.72521	Enriched in germ line and hypodermis based on tiling array and RNA-seq studies. Is affected by several genes including daf-2\; glp-1\; and rrf-3 based on quantitative PCR\; microarray\; RNA-seq\; and studies. Is affected by twenty-three chemicals including Ethanol\; methylmercury hydroxide\; and methylmercuric chloride based on RNA-seq and microarray studies.
T12A7.1	gem-4	1.36545	Predicted to enable calcium-dependent phospholipid binding activity. Predicted to be involved in cellular response to calcium ion. Predicted to be located in plasma membrane. Expressed in several structures, including Z2\; Z3\; head mesodermal cell\; hermaphrodite gonad\; and somatic gonad precursor. Is an ortholog of human CPNE5 (copine 5)\; CPNE8 (copine 8)\; and CPNE9 (copine family member 9).
C25F9.5	C25F9.5	1.19581	Predicted to enable ATP binding activity and nucleosome-dependent ATPase activity.
F31F6.6	nac-1	1.24718	Enables low-affinity sodium:dicarboxylate symporter activity and succinate transmembrane transporter activity. Involved in succinate transport. Predicted to be integral component of membrane. Expressed in alimentary system. Human ortholog(s) of this gene implicated in developmental and epileptic encephalopathy 25. Is an ortholog of human SLC13A2 (solute carrier family 13 member 2) and SLC13A5 (so…
K02B12.4	axl-1	1.42088	Enables protein kinase binding activity. Involved in axon guidance and negative regulation of Wnt signaling pathway.
F36G9.12	oac-20	1.17634	Predicted to enable acyltransferase activity, transferring groups other than amino-acyl groups. Predicted to be located in membrane. Predicted to be integral component of membrane.
ZC15.11	ZC15.11	1.93003	Is affected by several genes including daf-2\; eat-2\; and sma-2 based on RNA-seq and microarray studies.
F15H10.2	col-13	1.39802	Predicted to be a structural constituent of cuticle. Predicted to be part of collagen trimer.
Y41D4B.17	Y41D4B.17	1.0848	Enriched in Z1.p\; Z4.a\; intestine\; male distal tip cell\; and mechanosensory neurons based on microarray\; tiling array\; and RNA-seq studies. Is affected by several genes including daf-16\; daf-2\; and skn-1 based on microarray\; tiling array\; RNA-seq\; and studies. Is affected by seventeen chemicals including methylmercuric chloride\; mianserin\; and D-glucopyranose based on microarray and …
F35E8.8	gst-38	1.15911	Predicted to enable glutathione transferase activity. Involved in PERK-mediated unfolded protein response and innate immune response. Is an ortholog of human HPGDS (hematopoietic prostaglandin D synthase).
F02D8.5	nlp-59	1.16345	Predicted to be involved in neuropeptide signaling pathway. Predicted to be located in membrane. Predicted to be integral component of membrane.
F38A5.12	nspb-2	2.7541	Enriched in pharynx based on RNA-seq studies. Is affected by several genes including daf-2\; rrf-3\; and hsf-1 based on quantitative PCR\; microarray\; tiling array\; and RNA-seq studies. Is affected by six chemicals including Ethanol\; multi-walled carbon nanotube\; and Cry5B based on RNA-seq and microarray studies. Is predicted to encode a protein with the following domains: Protein of unknown …
C54D1.1	pgp-10	1.42565	Predicted to enable ATPase-coupled transmembrane transporter activity. Predicted to be involved in transmembrane transport. Predicted to be integral component of membrane.
C05E11.4	amt-1	1.56762	Predicted to enable ammonium transmembrane transporter activity. Predicted to be involved in ammonium transmembrane transport. Predicted to be integral component of plasma membrane.
T13F3.6	T13F3.6	1.15298	Enriched in AFD and hypodermis based on tiling array and RNA-seq studies. Is affected by several genes including daf-16\; daf-2\; and skn-1 based on microarray\; tiling array\; RNA-seq\; proteomic\; and studies. Is affected by thirty-one chemicals including methylmercuric chloride\; Mercuric Chloride\; and rotenone based on microarray and RNA-seq studies. Is predicted to encode a protein with the…
C33G3.3	lgc-21	1.42344	Predicted to enable neurotransmitter receptor activity. Predicted to be involved in several processes, including cell communication\; nervous system process\; and regulation of membrane potential. Predicted to be located in neuron projection and synapse. Predicted to be integral component of plasma membrane.
T21D12.12	T21D12.12	1.13516	Predicted to enable serine-type endopeptidase inhibitor activity. Predicted to be involved in negative regulation of endopeptidase activity.
C34E11.2	C34E11.2	1.24419	Predicted to be involved in regulation of transcription, DNA-templated.
C23H4.2	cest-8	1.29933	Predicted to enable carboxylic ester hydrolase activity. Involved in ascaroside biosynthetic process. Predicted to be located in membrane. Predicted to be integral component of membrane.
F42F12.8	nspc-15	2.02136	Enriched in neurons based on microarray studies. Is affected by several genes including daf-16\; daf-2\; and hsf-1 based on microarray and RNA-seq studies. Is affected by eight chemicals including mianserin\; fluvastatin\; and cholesterol based on RNA-seq and microarray studies.
C16D9.1	C16D9.1	2.08953	Is affected by several genes including daf-2\; glp-1\; and skn-1 based on microarray\; tiling array\; and RNA-seq studies. Is affected by seventeen chemicals including nicotinic acid\; rotenone\; and D-glucose based on RNA-seq and microarray studies. Is predicted to encode a protein with the following domains: PAN domain and PAN\/Apple domain.
Y43F8C.2	nlp-26	2.03467	Predicted to be involved in neuropeptide signaling pathway. Expressed in hypodermis.
ZK666.6	clec-60	1.77401	Involved in defense response to Gram-positive bacterium. Expressed in intestine.
Y15E3A.5	Y15E3A.5	1.42947	Enriched in body wall musculature\; intestine\; muscle cell\; neurons\; and somatic gonad precursor based on tiling array\; RNA-seq\; and microarray studies. Is affected by several genes including daf-16\; daf-2\; and daf-12 based on microarray\; tiling array\; RNA-seq\; and studies. Is affected by fourteen chemicals including rotenone\; 4-bromodiphenyl ether\; and Cadmium Chloride based on RNA-s…
C18D4.2	fbxa-136	4.56072	Enriched in sensory neurons based on RNA-seq studies. Is affected by several genes including daf-16\; skn-1\; and eat-2 based on microarray\; RNA-seq\; and proteomic studies. Is affected by nine chemicals including Mercuric Chloride\; Tunicamycin\; and Sodium Chloride based on microarray and RNA-seq studies. Is predicted to encode a protein with the following domains: Phosphorylation site and Ubi…
F38A1.4	clec-167	1.66244	Predicted to enable carbohydrate binding activity. Predicted to be located in membrane. Predicted to be integral component of membrane.
ZK270.1	ptr-23	1.253	Involved in endocytosis and molting cycle. Acts upstream of or within nematode male tail mating organ morphogenesis. Predicted to be located in cytoplasmic vesicle membrane and plasma membrane. Expressed in hypodermis. Human ortholog(s) of this gene implicated in autistic disorder. Is an ortholog of human PTCHD1 (patched domain containing 1)\; PTCHD3 (patched domain containing 3)\; and PTCHD4 (pa…
F09A5.2	F09A5.2	1.0595	Predicted to enable transmembrane receptor protein tyrosine kinase activity. Predicted to be involved in positive regulation of kinase activity and transmembrane receptor protein tyrosine kinase signaling pathway. Predicted to be integral component of plasma membrane. Predicted to be part of receptor complex.
F40H3.2	F40H3.2	1.58848	Enriched in Z1\; Z4\; hypodermis\; and sensory neurons based on tiling array and RNA-seq studies. Is affected by several genes including daf-16\; daf-2\; and glp-1 based on microarray and RNA-seq studies. Is affected by ten chemicals including Tunicamycin\; Psoralens\; and allantoin based on microarray and RNA-seq studies. Is predicted to encode a protein with the following domain: Phosphorylatio…
B0213.4	nlp-29	1.18925	Predicted to enable neuropeptide receptor binding activity. Predicted to be involved in defense response to other organism\; killing of cells of other organism\; and neuropeptide signaling pathway. Predicted to be located in extracellular space. Expressed in hyp7 syncytium\; hypodermis\; and intestine.
T10B9.10	cyp-13A7	1.5646	Predicted to enable heme binding activity\; iron ion binding activity\; and oxidoreductase activity. Expressed in intestine. Human ortholog(s) of this gene implicated in several diseases, including Ghosal hematodiaphyseal syndrome\; familial Mediterranean fever\; and leukemia (multiple). Is an ortholog of human CYP3A4 (cytochrome P450 family 3 subfamily A member 4) and TBXAS1 (thromboxane A synth…
C54D2.1	C54D2.1	1.37644	Enriched in GABAergic neurons and hypodermis based on microarray and RNA-seq studies. Is affected by several genes including daf-2\; skn-1\; and rrf-3 based on microarray\; tiling array\; RNA-seq\; and studies. Is affected by twenty chemicals including Ethanol\; methylmercury hydroxide\; and manganese chloride based on RNA-seq and microarray studies. Is predicted to encode a protein with the foll…
Y51A2D.21	Y51A2D.21	1.9869	Predicted to be located in membrane. Predicted to be integral component of membrane.
R09B5.5	pqn-54	1.65402	Enriched in DA neuron\; VA neuron\; pharynx\; and somatic gonad precursor based on microarray and RNA-seq studies. Is affected by several genes including daf-16\; daf-2\; and glp-1 based on microarray\; tiling array\; and RNA-seq studies. Is affected by twenty-four chemicals including hydrogen sulfide\; Ethanol\; and methylmercury hydroxide based on microarray and RNA-seq studies.
C14C11.4	C14C11.4	1.07281	Predicted to be involved in innate immune response. Predicted to be located in membrane. Predicted to be integral component of membrane.
F38A3.2	ram-2	1.26381	Predicted to be a structural constituent of cuticle. Involved in nematode male tail tip morphogenesis and sensory organ development. Predicted to be located in membrane. Predicted to be integral component of membrane.
Y71G12B.26	Y71G12B.26	1.75628	Predicted to be located in membrane. Predicted to be integral component of membrane.
F46C3.6	F46C3.6	1.43268	Enriched in ASER and hypodermis based on tiling array and RNA-seq studies. Is affected by several genes including daf-2\; eat-2\; and sek-1 based on RNA-seq and microarray studies. Is affected by nine chemicals including Zidovudine\; Psoralens\; and allantoin based on RNA-seq and microarray studies.
F57C12.1	nas-38	1.20563	Predicted to enable metalloendopeptidase activity. Involved in PERK-mediated unfolded protein response. Predicted to be located in extracellular region.
ZC116.1	ZC116.1	1.8394	Enriched in coelomocyte based on tiling array studies. Is affected by several genes including daf-2\; glp-1\; and skn-1 based on microarray\; RNA-seq\; and studies. Is affected by nine chemicals including nicotinic acid\; rotenone\; and D-glucose based on RNA-seq and microarray studies.
Y53F4B.23	Y53F4B.23	2.04066	Enriched in hypodermis based on tiling array studies. Is affected by several genes including daf-2\; glp-1\; and skn-1 based on microarray\; tiling array\; and RNA-seq studies. Is affected by seventeen chemicals including rotenone\; D-glucose\; and 4-bromodiphenyl ether based on RNA-seq and microarray studies.
F09F3.6	ttr-21	1.59539	Involved in defense response to Gram-negative bacterium. Predicted to be located in cell surface and extracellular region.
W02A2.3	pqn-74	1.45455	Predicted to enable chitin binding activity. Involved in endoplasmic reticulum unfolded protein response. Predicted to be located in extracellular region.
ZC443.5	ugt-18	1.80417	Predicted to enable glucuronosyltransferase activity. Predicted to be located in intracellular membrane-bounded organelle. Human ortholog(s) of this gene implicated in several diseases, including Crigler-Najjar syndrome\; Gilbert syndrome\; and female reproductive organ cancer (multiple). Is an ortholog of several human genes including UGT1A10 (UDP glucuronosyltransferase family 1 member A10)\; U…
ZC443.1	ZC443.1	1.10675	Predicted to enable alditol:NADP+ 1-oxidoreductase activity. Predicted to be located in cytosol.
F17C11.13	F17C11.13	1.27746	Predicted to be located in membrane. Predicted to be integral component of membrane.
C03H5.6	C03H5.6	1.16631	Enriched in neurons\; retrovesicular ganglion\; and ventral nerve cord based on microarray\; tiling array\; and RNA-seq studies. Is affected by several genes including skn-1\; sir-2.1\; and lin-39 based on RNA-seq and microarray studies. Is affected by eight chemicals including rotenone\; Tunicamycin\; and D-glucose based on RNA-seq and microarray studies. Is predicted to encode a protein with th…
T21C9.3	del-6	1.45163	Predicted to enable ligand-gated sodium channel activity. Predicted to be involved in sodium ion transmembrane transport. Predicted to be integral component of plasma membrane.
Y77E11A.12	Y77E11A.12	1.04728	Predicted to be involved in negative regulation of toll-like receptor 9 signaling pathway and positive regulation of cysteine-type endopeptidase activity involved in apoptotic process. Predicted to be located in membrane. Predicted to be integral component of membrane. Expressed in body wall musculature. Is an ortholog of human GRAMD4 (GRAM domain containing 4).
T10H9.8	T10H9.8	1.52998	Enriched in dopaminergic neurons\; germline precursor cell\; hypodermis\; and sensory neurons based on tiling array and RNA-seq studies. Is affected by several genes including daf-16\; daf-2\; and rrf-3 based on tiling array\; RNA-seq\; microarray\; and studies. Is affected by nine chemicals including rotenone\; Psoralens\; and allantoin based on RNA-seq and microarray studies. Is predicted to en…
R74.10	R74.10	1.67266	Enriched in intestine based on RNA-seq studies. Is affected by several genes including daf-16\; daf-2\; and daf-12 based on RNA-seq and microarray studies. Is affected by Rifampin\; allantoin\; and antimycin based on RNA-seq studies. Is predicted to encode a protein with the following domains: Saposin B type domain and Saposin-like.
W05B5.3	nhr-85	1.1403	Predicted to enable RNA polymerase II cis-regulatory region sequence-specific DNA binding activity and nuclear receptor activity. Predicted to be involved in cell differentiation\; hormone-mediated signaling pathway\; and regulation of transcription by RNA polymerase II. Predicted to be located in nucleus. Expressed in excretory duct cell\; hypodermis\; rectal epithelium\; and vulva. Human orthol…
T15B7.4	col-142	1.54524	Predicted to be a structural constituent of cuticle. Predicted to be located in membrane. Predicted to be integral component of membrane.
T22H6.5	abf-5	1.54566	Enriched in FLP based on microarray studies. Is affected by several genes including daf-16\; daf-2\; and skn-1 based on microarray\; tiling array\; RNA-seq\; and studies. Is affected by fourteen chemicals including allantoin\; Sirolimus\; and Psoralens based on RNA-seq and microarray studies.
Y105C5A.8	Y105C5A.8	1.49411	Enriched in hypodermis based on RNA-seq studies. Is affected by several genes including daf-16\; daf-2\; and glp-1 based on microarray\; tiling array\; proteomic\; RNA-seq\; and studies. Is affected by sixteen chemicals including rotenone\; manganese chloride\; and D-glucose based on RNA-seq and microarray studies.
Y82E9BL.14	fbxa-80	1.28761	Enriched in NSM\; body wall muscle cell\; coelomocyte\; command interneuron\; and intestine based on tiling array and RNA-seq studies. Is affected by several genes including skn-1\; hsf-1\; and npr-1 based on microarray and RNA-seq studies. Is affected by ten chemicals including Tunicamycin\; levamisole\; and Rifampin based on microarray and RNA-seq studies. Is predicted to encode a protein with …
F55C10.2	col-154	1.20662	Predicted to be a structural constituent of cuticle. Predicted to be located in membrane. Predicted to be integral component of membrane.
T27B7.6	nhr-228	1.00653	Predicted to enable DNA-binding transcription factor activity\; sequence-specific DNA binding activity\; and zinc ion binding activity. Predicted to be involved in regulation of transcription, DNA-templated. Predicted to be located in nucleus. Expressed in head neurons\; intestine\; pharynx\; and tail neurons. Human ortholog(s) of this gene implicated in several diseases, including Alzheimer's di…
T07H8.5	srg-31	2.82657	Predicted to enable transmembrane signaling receptor activity. Predicted to be involved in sensory perception of chemical stimulus. Predicted to be located in membrane. Predicted to be integral component of membrane. Expressed in amphid neurons\; anal depressor muscle\; and lumbar neurons.
B0222.5	B0222.5	1.2395	Predicted to enable serine-type endopeptidase inhibitor activity. Predicted to be involved in negative regulation of endopeptidase activity.
C39B5.4	fbxa-38	1.48048	Enriched in hypodermis based on tiling array studies. Is affected by several genes including daf-16\; daf-2\; and daf-12 based on RNA-seq and microarray studies. Is affected by six chemicals including Psoralens\; allantoin\; and Sirolimus based on RNA-seq and microarray studies. Is predicted to encode a protein with the following domains: FTH domain\; F-box domain\; F-box domain\; Domain of unkno…
K10D11.3	K10D11.3	1.47142	Enriched in OLL\; PVD\; and intestine based on microarray\; tiling array\; and RNA-seq studies. Is affected by several genes including daf-16\; hsf-1\; and elt-2 based on microarray and RNA-seq studies. Is affected by twelve chemicals including rotenone\; multi-walled carbon nanotube\; and D-glucose based on RNA-seq and microarray studies. Is predicted to encode a protein with the following domai…
C30H6.10	trh-1	1.18073	Expressed in M4 neuron and M5 neuron.
ZC416.4	kgb-2	1.09557	Predicted to enable JUN kinase activity. Predicted to be involved in JNK cascade. Predicted to be located in cytoplasm and nucleus. Human ortholog(s) of this gene implicated in several diseases, including Alzheimer's disease\; abdominal aortic aneurysm\; adenocarcinoma (multiple)\; and intestinal benign neoplasm (multiple). Is an ortholog of human MAPK10 (mitogen-activated protein kinase 10)\; MA…
C02F5.11	tsp-2	1.35623	Predicted to be integral component of plasma membrane.
T06C12.10	cgt-1	1.05111	Predicted to enable ceramide glucosyltransferase activity. Involved in glucosylceramide biosynthetic process\; nematode larval development\; and regulation of protein localization to basolateral plasma membrane. Predicted to be located in membrane. Expressed in several structures, including excretory system\; pharyngeal muscle cell\; pharyngeal-intestinal valve\; rectal gland cell\; and rectal va…
C34H4.4	col-107	1.31437	Predicted to be a structural constituent of cuticle. Predicted to be located in membrane. Predicted to be integral component of membrane.
F36F12.1	F36F12.1	3.17893	Predicted to enable glycosyltransferase activity. Predicted to be located in membrane. Predicted to be integral component of membrane.
B0513.9	vamp-8	1.5015	Predicted to enable SNAP receptor activity and SNARE binding activity. Predicted to be involved in exocytosis and vesicle fusion. Predicted to be located in membrane. Predicted to be integral component of membrane. Predicted to be part of SNARE complex. Is an ortholog of human VAMP8 (vesicle associated membrane protein 8).
F48E3.7	lgc-11	2.19272	Predicted to enable neurotransmitter receptor activity. Predicted to be involved in several processes, including cell communication\; nervous system process\; and regulation of membrane potential. Predicted to be located in neuron projection and synapse. Predicted to be integral component of plasma membrane. Is an ortholog of human CHRFAM7A (CHRNA7 (exons 5-10) and FAM7A (exons A-E) fusion) and H…
T22C8.6	T22C8.6	1.51757	Enriched in hypodermis and intestine based on tiling array and RNA-seq studies. Is affected by several genes including daf-2\; age-1\; and rrf-3 based on microarray\; tiling array\; RNA-seq\; and studies. Is affected by eight chemicals including stavudine\; Zidovudine\; and allantoin based on RNA-seq and microarray studies.
F13A7.11	F13A7.11	1.25384	Involved in innate immune response.
C50H2.10	fipr-11	1.75791	Enriched in germ line based on RNA-seq studies. Is affected by several genes including daf-16\; daf-2\; and rrf-3 based on microarray and RNA-seq studies. Is affected by eight chemicals including aldicarb\; D-glucose\; and Psoralens based on microarray and RNA-seq studies.
C49F5.7	C49F5.7	1.56372	Enriched in NSM\; germ line\; hypodermis\; and intestine based on tiling array\; RNA-seq\; proteomic\; and microarray studies. Is affected by several genes including daf-16\; daf-2\; and age-1 based on microarray\; RNA-seq\; tiling array\; proteomic\; and studies. Is affected by twenty-three chemicals including methylmercuric chloride\; rotenone\; and manganese chloride based on microarray and RN…
M03F8.4	galt-1	1.14317	Enables beta-N-acetylglucosaminylglycopeptide beta-1,4-galactosyltransferase activity. Involved in N-glycan processing and protein galactosylation. Predicted to be located in Golgi cisterna membrane. Predicted to be integral component of membrane. Expressed in coelomocyte and intestine.
T01D1.6	abu-11	1.54143	Involved in endoplasmic reticulum unfolded protein response.
F18H3.5	cdk-4	1.06722	Enables protein serine\/threonine kinase activity. Involved in several processes, including positive regulation of cell cycle process\; protein phosphorylation\; and reproductive process. Predicted to be located in nucleus. Predicted to be part of mediator complex. Expressed in gonad\; intestine\; neurons\; and vulva. Used to study cancer. Human ortholog(s) of this gene implicated in several dise…
F55G11.5	dod-22	1.11942	Involved in defense response to Gram-negative bacterium and innate immune response. Expressed in head neurons and rectal gland cell.
Y7A9A.79	Y7A9A.79	1.63627	Enriched in somatic gonad precursor based on RNA-seq studies. Is affected by several genes including daf-16\; rrf-3\; and daf-12 based on RNA-seq studies.
D1025.6	nspc-16	1.81925	Enriched in neurons based on microarray studies. Is affected by several genes including daf-16\; daf-2\; and glp-1 based on microarray\; tiling array\; RNA-seq\; and studies. Is affected by eighteen chemicals including hydrogen sulfide\; Ethanol\; and mianserin based on microarray and RNA-seq studies.
B0213.2	nlp-27	1.18538	Involved in defense response to Gram-negative bacterium. Predicted to be located in membrane. Predicted to be integral component of membrane. Expressed in ASI\; head neurons\; hypodermis\; intestine\; and spermatheca.
C44B7.6	slc-36.5	1.6117	Predicted to enable amino acid transmembrane transporter activity. Predicted to be involved in amino acid transmembrane transport. Predicted to be located in membrane. Predicted to be integral component of membrane. Human ortholog(s) of this gene implicated in iminoglycinuria. Is an ortholog of several human genes including SLC36A1 (solute carrier family 36 member 1)\; SLC36A2 (solute carrier fam…
F49A5.7	clec-33	5.46219	Predicted to enable carbohydrate binding activity. Predicted to be located in membrane. Predicted to be integral component of membrane.
C18H9.5	C18H9.5	1.08981	Predicted to enable transmembrane transporter activity. Predicted to be involved in transmembrane transport. Predicted to be located in membrane. Predicted to be integral component of membrane.
C34F11.8	C34F11.8	1.67474	Enriched in FLP and hypodermis based on microarray and RNA-seq studies. Is affected by several genes including daf-16\; daf-2\; and rrf-3 based on microarray and RNA-seq studies. Is affected by eighteen chemicals including rotenone\; 4-bromodiphenyl ether\; and Ag nanoparticles based on RNA-seq and microarray studies.
Y82E9BL.10	fbxa-14	1.03837	Enriched in OLL\; PVD\; and intestine based on microarray\; tiling array\; RNA-seq\; and proteomic studies. Is affected by several genes including daf-16\; hsf-1\; and eat-2 based on microarray and RNA-seq studies. Is affected by twenty chemicals including Psoralens\; allantoin\; and Sirolimus based on RNA-seq and microarray studies. Is predicted to encode a protein with the following domains: F-…
F17C8.9	F17C8.9	1.08799	Predicted to enable NADP binding activity\; aspartate dehydrogenase NAD activity\; and aspartate dehydrogenase NADP activity. Predicted to be involved in NAD biosynthetic process. Is an ortholog of human ASPDH (aspartate dehydrogenase domain containing).
C45B2.2	C45B2.2	1.09085	Enriched in several structures, including germline precursor cell\; intestine\; neurons\; pharyngeal muscle cell\; and retrovesicular ganglion based on tiling array\; RNA-seq\; and microarray studies. Is affected by several genes including daf-2\; glp-1\; and skn-1 based on microarray\; RNA-seq\; proteomic\; and studies. Is affected by twenty-four chemicals including 1-methylnicotinamide\; Tunica…
C04E12.10	C04E12.10	3.20266	Is affected by several genes including daf-16\; daf-12\; and lin-4 based on tiling array\; RNA-seq\; and microarray studies. Is affected by eleven chemicals including multi-walled carbon nanotube\; stavudine\; and Psoralens based on RNA-seq and microarray studies.
F49A5.4	clec-24	3.35479	Predicted to enable carbohydrate binding activity. Predicted to be located in membrane. Predicted to be integral component of membrane.
T10H4.10	cyp-34A1	2.9773	Predicted to enable heme binding activity\; oxidoreductase activity, acting on paired donors, with incorporation or reduction of molecular oxygen, reduced flavin or flavoprotein as one donor, and incorporation of one atom of oxygen\; and steroid hydroxylase activity. Predicted to be involved in exogenous drug catabolic process\; organic acid metabolic process\; and xenobiotic metabolic process. P…
F11F1.1	F11F1.1	1.06757	Predicted to enable several functions, including ATP binding activity\; ATP hydrolysis activity\; and misfolded protein binding activity. Predicted to be involved in cellular response to unfolded protein\; chaperone cofactor-dependent protein refolding\; and protein refolding. Predicted to be located in cytoplasm.
C17B7.2	C17B7.2	1.86092	Enriched in PLM and body wall muscle cell based on tiling array and RNA-seq studies. Is affected by several genes including daf-16\; skn-1\; and rrf-3 based on microarray and RNA-seq studies. Is affected by ten chemicals including manganese chloride\; Psoralens\; and allantoin based on RNA-seq and microarray studies.
C36C5.14	C36C5.14	1.36133	Expressed in body wall musculature\; nerve ring\; and neurons. Is predicted to encode a protein with the following domains: Domain of unknown function (DUF19)\; Domain of unknown function DUF19\; and Uncharacterised protein family UPF0376.
T10B9.4	cyp-13A8	2.24674	Predicted to enable heme binding activity\; iron ion binding activity\; and oxidoreductase activity. Expressed in hypodermis and pharynx. Human ortholog(s) of this gene implicated in B-lymphoblastic leukemia\/lymphoma\; chronic myeloid leukemia\; and essential hypertension. Is an ortholog of human CYP3A7-CYP3A51P (CYP3A7-CYP3A51P readthrough).
AC3.3	abu-1	1.33368	Involved in endoplasmic reticulum unfolded protein response. Is integral component of endoplasmic reticulum membrane. Expressed in pharynx.
C04E12.12	arrd-21	1.34143	Enriched in Z1.p\; Z4.a\; gon_male_dtc anterior\; gon_male_dtc posterior\; and somatic gonad precursor based on RNA-seq studies. Is affected by several genes including daf-16\; daf-2\; and rrf-3 based on microarray\; tiling array\; and RNA-seq studies. Is affected by eight chemicals including Psoralens\; allantoin\; and Sirolimus based on RNA-seq and microarray studies.
T04F8.8	T04F8.8	1.20081	Enriched in GABAergic neurons and dopaminergic neurons based on tiling array studies. Is affected by several genes including daf-2\; age-1\; and rrf-3 based on microarray\; RNA-seq\; and proteomic studies. Is affected by twenty-one chemicals including rotenone\; manganese chloride\; and D-glucose based on RNA-seq and microarray studies.
C06C3.11	C06C3.11	1.6136	Enriched in intestine based on RNA-seq studies. Is affected by several genes including daf-2\; eat-2\; and isp-1 based on microarray and RNA-seq studies. Is affected by eight chemicals including multi-walled carbon nanotube\; Psoralens\; and allantoin based on RNA-seq and microarray studies.
W05E7.1	grd-3	1.3806	Predicted to enable signaling receptor binding activity. Involved in defense response to Gram-negative bacterium. Predicted to be located in extracellular region.
C01G12.2	nspb-7	1.77228	Enriched in hypodermis based on RNA-seq studies. Is affected by several genes including daf-2\; rrf-3\; and daf-12 based on tiling array\; microarray\; RNA-seq\; and studies. Is affected by thirteen chemicals including D-glucose\; Cry5B\; and cholesterol based on RNA-seq and microarray studies. Is predicted to encode a protein with the following domains: Protein of unknown function (DUF1459) and …
C34G6.2	tyr-4	1.03843	Predicted to enable copper ion binding activity and oxidoreductase activity, acting on paired donors, with incorporation or reduction of molecular oxygen, another compound as one donor, and incorporation of one atom of oxygen. Predicted to be involved in melanin biosynthetic process. Human ortholog(s) of this gene implicated in several diseases, including ocular albinism\; oculocutaneous albinism…
F42G2.4	fbxa-182	1.28983	Enriched in intestine based on tiling array\; RNA-seq\; and microarray studies. Is affected by several genes including daf-2\; glp-1\; and rrf-3 based on microarray\; tiling array\; RNA-seq\; and studies. Is affected by eighteen chemicals including 1-methylnicotinamide\; methylmercuric chloride\; and D-glucopyranose based on RNA-seq and microarray studies. Is predicted to encode a protein with th…
T22B2.6	T22B2.6	1.37344	Enriched in DA neuron and VA neuron based on microarray studies. Is affected by several genes including daf-16\; daf-2\; and rrf-3 based on microarray\; tiling array\; and RNA-seq studies. Is affected by sixteen chemicals including 1-methylnicotinamide\; Mercuric Chloride\; and Tunicamycin based on RNA-seq and microarray studies.
C08E3.5	fbxa-162	2.77212	Enriched in dopaminergic neurons\; head mesodermal cell\; intestine\; and muscle cell based on tiling array\; RNA-seq\; and microarray studies. Is affected by several genes including daf-16\; daf-2\; and rrf-3 based on microarray and RNA-seq studies. Is affected by twenty-one chemicals including methylmercury hydroxide\; methylmercuric chloride\; and Tunicamycin based on RNA-seq and microarray st…
C39D10.8	C39D10.8	1.07326	Enriched in ASER\; OLL\; PVD\; hypodermis\; and intestine based on microarray\; tiling array\; RNA-seq\; and proteomic studies. Is affected by several genes including daf-16\; daf-2\; and glp-1 based on microarray\; RNA-seq\; and proteomic studies. Is affected by twelve chemicals including Ethanol\; manganese chloride\; and D-glucose based on RNA-seq and microarray studies. Is predicted to encode…
T22C8.5	sptf-2	1.36099	Predicted to enable DNA-binding transcription factor activity, RNA polymerase II-specific and RNA polymerase II cis-regulatory region sequence-specific DNA binding activity. Predicted to be involved in regulation of transcription by RNA polymerase II. Expressed in head neurons and intestine. Is an ortholog of human KLF10 (Kruppel like factor 10) and SP5 (Sp5 transcription factor).
F46A8.1	F46A8.1	1.51179	Is affected by several genes including daf-16\; hsf-1\; and eat-2 based on microarray and RNA-seq studies. Is affected by five chemicals including rotenone\; paraquat\; and Colistin based on RNA-seq and microarray studies.
Y57A10A.14	Y57A10A.14	1.26114	Enriched in head mesodermal cell and intestine based on tiling array and RNA-seq studies. Is affected by several genes including daf-16\; glp-1\; and skn-1 based on microarray and RNA-seq studies. Is affected by ten chemicals including rotenone\; stavudine\; and Zidovudine based on RNA-seq and microarray studies.
H36L18.1	zmp-5	1.90006	Predicted to enable metalloendopeptidase activity. Predicted to be involved in collagen catabolic process and extracellular matrix organization. Predicted to be located in extracellular space. Expressed in dorsal uterine cell. Human ortholog(s) of this gene implicated in several diseases, including Alzheimer's disease\; artery disease (multiple)\; autoimmune disease (multiple)\; and eye disease (…
ZC334.2	ins-30	1.00309	Predicted to enable hormone activity. Predicted to be involved in signal transduction. Predicted to be located in extracellular region. Expressed in head muscle\; intestine\; neurons\; and ventral nerve cord.
C07G3.2	irg-1	1.45433	Involved in antibacterial innate immune response and defense response to Gram-negative bacterium.
F16B4.2	F16B4.2	1.0835	Enriched in ASER\; dopaminergic neurons\; muscle cell\; sensory neurons\; and somatic gonad precursor based on tiling array and RNA-seq studies. Is affected by several genes including daf-2\; hsf-1\; and eat-2 based on microarray\; RNA-seq\; and studies. Is affected by twelve chemicals including methylmercuric chloride\; Rifampin\; and Sodium Chloride based on microarray and RNA-seq studies. Is p…
F15B9.11	F15B9.11	2.80431	Is affected by several genes including daf-2\; elt-2\; and clk-1 based on RNA-seq and microarray studies. Is affected by seven chemicals including Tunicamycin\; multi-walled carbon nanotube\; and Psoralens based on RNA-seq studies.
C35C5.9	C35C5.9	1.18949	Enriched in cephalic sheath cell\; dopaminergic neurons\; hypodermis\; and intestine based on tiling array and microarray studies. Is affected by several genes including daf-16\; daf-2\; and skn-1 based on microarray and RNA-seq studies. Is affected by eighteen chemicals including aldicarb\; Tunicamycin\; and manganese chloride based on microarray and RNA-seq studies.
T21C9.8	ttr-23	1.72334	Predicted to be located in cell surface and extracellular region.
C01G10.4	C01G10.4	2.6294	Enriched in male-specific anatomical entity based on microarray studies. Is affected by several genes including daf-16\; daf-2\; and skn-1 based on microarray\; tiling array\; and RNA-seq studies. Is affected by sixteen chemicals including methylmercuric chloride\; Mercuric Chloride\; and Tunicamycin based on microarray and RNA-seq studies.
F55B11.4	F55B11.4	1.0555	Enriched in OLL\; PVD\; head mesodermal cell\; intestine\; and pharyngeal muscle cell based on tiling array and RNA-seq studies. Is affected by several genes including daf-16\; daf-2\; and glp-1 based on microarray\; RNA-seq\; and tiling array studies. Is affected by fourteen chemicals including rotenone\; D-glucopyranose\; and Psoralens based on RNA-seq and microarray studies.
F46E10.11	hpo-26	1.38407	Enriched in AFD and PLM based on RNA-seq studies. Is affected by several genes including daf-2\; rrf-3\; and elt-2 based on microarray\; RNA-seq\; and studies. Is affected by nineteen chemicals including Heme\; 1-methylnicotinamide\; and Mercuric Chloride based on microarray and RNA-seq studies.
Y38C1AA.6	Y38C1AA.6	1.26574	Predicted to enable metal ion binding activity.
F44A2.3	F44A2.3	1.1705	Predicted to enable lipid binding activity. Predicted to be located in extracellular space. Expressed in amphid socket cell\; excretory duct\; head\; hypodermis\; and vulva. Human ortholog(s) of this gene implicated in Crohn's disease\; atherosclerosis\; and severe acute respiratory syndrome. Is an ortholog of several human genes including BPI (bactericidal permeability increasing protein)\; BPIF…
T25B9.7	ugt-54	1.16648	Predicted to enable glucuronosyltransferase activity. Predicted to be located in intracellular membrane-bounded organelle.
ZK402.5	ZK402.5	2.42294	Enriched in germline precursor cell\; neurons\; retrovesicular ganglion\; and somatic gonad precursor based on RNA-seq and microarray studies. Is affected by several genes including daf-16\; glp-1\; and let-60 based on RNA-seq and microarray studies. Is affected by ten chemicals including stearic acid\; sucrose\; and resveratrol based on RNA-seq and microarray studies. Is predicted to encode a pr…
T16G1.5	T16G1.5	1.63481	Enriched in germ line and intestine based on proteomic and RNA-seq studies. Is affected by several genes including daf-2\; skn-1\; and elt-2 based on microarray\; RNA-seq\; and studies. Is affected by seventeen chemicals including tryptophan\; Tunicamycin\; and manganese chloride based on microarray and RNA-seq studies. Is predicted to encode a protein with the following domains: Protein of unkno…
C53B7.3	C53B7.3	1.48724	Enriched in OLL\; PVD\; head mesodermal cell\; and intestine based on microarray and RNA-seq studies. Is affected by several genes including daf-16\; daf-2\; and glp-1 based on microarray\; RNA-seq\; and studies. Is affected by seventeen chemicals including hydrogen sulfide\; rotenone\; and Cry5B based on microarray and RNA-seq studies.
K10G4.3	K10G4.3	1.51778	Enriched in head mesodermal cell\; intestine\; and neurons based on microarray\; tiling array\; and RNA-seq studies. Is affected by several genes including daf-16\; daf-2\; and hsf-1 based on microarray and RNA-seq studies. Is affected by twelve chemicals including bisphenol A\; 4-bromodiphenyl ether\; and stavudine based on RNA-seq and microarray studies.
Y43F8B.14	Y43F8B.14	1.45071	Predicted to enable ATP binding activity and nucleosome-dependent ATPase activity.
F22F1.1	hil-3	1.0401	Predicted to enable double-stranded DNA binding activity and nucleosomal DNA binding activity. Predicted to be involved in DNA packaging and regulation of nucleobase-containing compound metabolic process. Predicted to be located in nucleus. Predicted to be part of nucleosome. Expressed widely. Is an ortholog of human H1-0 (H1.0 linker histone).
F33D11.8	nlp-62	1.45873	Involved in defense response to Gram-negative bacterium.
B0310.2	B0310.2	1.02755	Predicted to enable DNA-binding transcription factor activity and RNA polymerase II cis-regulatory region sequence-specific DNA binding activity. Predicted to be involved in regulation of transcription by RNA polymerase II. Predicted to be located in nucleus. Is an ortholog of human MAZ (MYC associated zinc finger protein) and ZNF692 (zinc finger protein 692).
K08D8.12	K08D8.12	1.60579	Predicted to be located in membrane. Predicted to be integral component of membrane.
F13E9.11	F13E9.11	1.00247	Predicted to be located in membrane. Predicted to be integral component of membrane. Is an ortholog of human TMEM121B (transmembrane protein 121B).
F46G10.3	sir-2.3	1.89094	Predicted to enable NAD-dependent protein deacetylase activity\; ion binding activity\; and transferase activity. Predicted to be involved in protein ADP-ribosylation and protein deacetylation. Located in mitochondrion. Expressed in body wall musculature\; head\; pharynx\; and somatic gonad. Is an ortholog of human SIRT4 (sirtuin 4).
C08H9.5	old-1	1.93843	Predicted to enable transmembrane receptor protein tyrosine kinase activity. Predicted to be involved in positive regulation of kinase activity and transmembrane receptor protein tyrosine kinase signaling pathway. Predicted to be integral component of plasma membrane. Predicted to be part of receptor complex. Expressed in hypodermis\; male gonad\; neurons\; and pharynx. Human ortholog(s) of this …
ZK669.3	ZK669.3	1.23709	Predicted to enable oxidoreductase activity. Predicted to be located in extracellular region. Is an ortholog of human IFI30 (IFI30 lysosomal thiol reductase).
T28C12.6	T28C12.6	1.51955	Predicted to enable peptidase inhibitor activity. Predicted to be involved in negative regulation of catalytic activity and regulation of peptidase activity. Predicted to be located in extracellular region.
T20D4.12	T20D4.12	1.55213	Enriched in cephalic sheath cell\; dopaminergic neurons\; hypodermis\; mechanosensory neurons\; and muscle cell based on tiling array and RNA-seq studies. Is affected by several genes including daf-16\; daf-2\; and skn-1 based on microarray and RNA-seq studies. Is affected by seventeen chemicals including hydrogen sulfide\; Ethanol\; and Tunicamycin based on microarray and RNA-seq studies. Is pre…
Y71H2AM.16	pho-9	1.40582	Predicted to enable phosphatase activity. Predicted to be involved in dephosphorylation. Human ortholog(s) of this gene implicated in amelogenesis imperfecta type 1J. Is an ortholog of human ACP4 (acid phosphatase 4).
F17B5.1	F17B5.1	1.71491	Is affected by several genes including daf-16\; daf-2\; and glp-1 based on microarray\; RNA-seq\; and proteomic studies. Is affected by twenty-one chemicals including Ethanol\; Tunicamycin\; and 4-bromodiphenyl ether based on RNA-seq and microarray studies. Is predicted to encode a protein with the following domains: Thioredoxin-like\; Thioredoxin-like fold\; and Thioredoxin-like superfamily. Is …
Y57G11C.45	nlp-56	1.0549	Predicted to be involved in neuropeptide signaling pathway.
F55A4.9	rncs-1	1.1089	Expressed in hypodermal cell and vulva.
F47H4.10	skr-5	2.38244	Predicted to enable cullin family protein binding activity. Involved in determination of adult lifespan. Predicted to be located in cytoplasm and nucleus. Expressed in hypodermis\; intestinal cell\; and vulval muscle. Is an ortholog of human SKP1 (S-phase kinase associated protein 1).
F09G8.6	col-91	1.13467	Predicted to be a structural constituent of cuticle. Predicted to be part of collagen trimer.
F09D12.1	grd-10	2.05256	Enriched in several structures, including PLM\; germ line\; non-striated muscle\; somatic nervous system\; and tail neurons based on Chronogram\; tiling array\; and RNA-seq studies. Is affected by several genes including daf-16\; daf-2\; and glp-1 based on microarray\; tiling array\; RNA-seq\; proteomic\; and studies. Is affected by eighteen chemicals including nicotinic acid\; rotenone\; and D-g…
C01G12.10	nspb-8	1.66963	Is affected by several genes including daf-2\; rrf-3\; and eat-2 based on tiling array\; RNA-seq\; and microarray studies. Is affected by seven chemicals including hydrogen sulfide\; D-glucose\; and Rifampin based on microarray and RNA-seq studies. Is predicted to encode a protein with the following domains: Protein of unknown function (DUF1459) and Protein of unknown function DUF1459.
Y48E1B.8	Y48E1B.8	1.21253	Predicted to be located in membrane. Predicted to be integral component of membrane.
F21C10.8	pqn-31	1.36848	Enriched in head mesodermal cell and pharynx based on RNA-seq studies. Is affected by several genes including daf-2\; glp-1\; and dpy-10 based on microarray\; RNA-seq\; tiling array\; and studies. Is affected by twenty chemicals including Ethanol\; methylmercuric chloride\; and rotenone based on RNA-seq and microarray studies.
T19B10.5	T19B10.5	1.09885	Predicted to be located in membrane. Predicted to be integral component of membrane. Human ortholog(s) of this gene implicated in Charcot-Marie-Tooth disease type 3 and Charcot-Marie-Tooth disease type 4F. Is an ortholog of human PRX (periaxin).
F40A3.4	F40A3.4	1.50599	Predicted to be located in membrane. Predicted to be integral component of membrane.
C34B7.1	C34B7.1	1.85932	Enriched in arcade cell\; dopaminergic neurons\; pharyngeal-intestinal valve cell\; and somatic gonad precursor based on tiling array and RNA-seq studies. Is affected by several genes including daf-16\; daf-2\; and daf-12 based on microarray\; tiling array\; and RNA-seq studies. Is affected by six chemicals including Psoralens\; allantoin\; and metformin based on RNA-seq and microarray studies.
T06C12.7	nhr-84	1.05053	Predicted to enable DNA-binding transcription factor activity\; sequence-specific DNA binding activity\; and zinc ion binding activity. Predicted to be involved in regulation of transcription, DNA-templated. Predicted to be located in nucleus. Expressed in ganglia\; intestine\; and pharynx.
Y73B6BL.25	acp-7	1.00276	Predicted to enable phosphatase activity. Predicted to be involved in dephosphorylation.
F37B1.3	gst-14	2.5965	Predicted to enable glutathione transferase activity. Predicted to be involved in glutathione metabolic process. Expressed in intestine and pharynx. Is an ortholog of human HPGDS (hematopoietic prostaglandin D synthase).
Y22D7AR.8	srd-64	1.46956	Predicted to be located in membrane. Predicted to be integral component of membrane.
C16C4.5	math-15	1.50098	Enriched in NSM\; OLL\; PVD\; and intestine based on tiling array and RNA-seq studies. Is affected by several genes including daf-16\; daf-2\; and skn-1 based on microarray\; RNA-seq\; and studies. Is affected by twelve chemicals including aldicarb\; multi-walled carbon nanotube\; and metformin based on microarray and RNA-seq studies. Is predicted to encode a protein with the following domains: M…
T05A8.8	T05A8.8	2.16529	Enriched in Z1.p\; Z4.a\; male distal tip cell\; and neurons based on tiling array and RNA-seq studies. Is affected by several genes including pgl-1\; aak-2\; and prg-1 based on RNA-seq and microarray studies. Is affected by cholesterol and Colistin based on RNA-seq and microarray studies.
E04D5.4	E04D5.4	1.35632	Enriched in AFD\; OLL\; PVD\; dopaminergic neurons\; and intestine based on tiling array and RNA-seq studies. Is affected by several genes including daf-16\; daf-2\; and daf-12 based on tiling array\; RNA-seq\; microarray\; and studies. Is affected by twenty chemicals including 1-methylnicotinamide\; Tunicamycin\; and mianserin based on RNA-seq and microarray studies. Is predicted to encode a pro…
T03F1.6	T03F1.6	1.65011	Enriched in Z1.p\; Z4.a\; male distal tip cell\; mechanosensory neurons\; and somatic gonad precursor based on microarray and RNA-seq studies. Is affected by several genes including skn-1\; clk-1\; and sek-1 based on microarray and RNA-seq studies. Is affected by fifteen chemicals including methylmercuric chloride\; rotenone\; and stavudine based on microarray and RNA-seq studies.
K09C8.5	pxn-2	1.22602	Predicted to enable peroxidase activity. Involved in several processes, including embryonic body morphogenesis\; muscle attachment\; and regulation of cellular component organization. Located in basement membrane. Expressed in PVQL\; PVQR\; hypodermis\; and vulval muscle. Human ortholog(s) of this gene implicated in several diseases, including Alzheimer's disease 1\; asthma (multiple)\; kidney fa…
Y46C8AL.2	clec-174	1.78525	Predicted to enable carbohydrate binding activity.
K08C9.4	col-65	1.3166	Predicted to be a structural constituent of cuticle. Human ortholog(s) of this gene implicated in several diseases, including cystic fibrosis\; lung disease (multiple)\; and nose disease (multiple). Is an ortholog of human SFTPD (surfactant protein D).
C24G6.7	grl-1	1.25426	Expressed in lumbar ganglion and tail. Is predicted to encode a protein with the following domains: Ground-like domain and Ground-like domain.
T01B11.5	str-176	1.19385	Predicted to enable transmembrane transporter activity. Predicted to be involved in transmembrane transport. Predicted to be located in membrane. Predicted to be integral component of membrane. Human ortholog(s) of this gene implicated in acute kidney failure. Is an ortholog of several human genes including SLC22A15 (solute carrier family 22 member 15)\; SLC22A23 (solute carrier family 22 member …
T04H1.7	ugt-55	1.08449	Predicted to enable glucuronosyltransferase activity. Predicted to be located in intracellular membrane-bounded organelle. Human ortholog(s) of this gene implicated in several diseases, including Crigler-Najjar syndrome\; Gilbert syndrome\; and female reproductive organ cancer (multiple). Is an ortholog of several human genes including UGT1A10 (UDP glucuronosyltransferase family 1 member A10)\; U…
K08D12.6	K08D12.6	1.1119	Enriched in germ line based on RNA-seq studies. Is affected by several genes including daf-16\; daf-2\; and rrf-3 based on microarray and RNA-seq studies. Is affected by seventeen chemicals including methylmercury hydroxide\; multi-walled carbon nanotube\; and D-glucose based on RNA-seq and microarray studies.
Y113G7B.12	Y113G7B.12	1.1814	Predicted to enable catalytic activity.
F15B9.9	dsl-7	1.08547	Predicted to be involved in cell fate specification. Predicted to be integral component of plasma membrane.
F38B6.6	F38B6.6	1.17228	Predicted to enable mannosyltransferase activity. Predicted to be involved in protein O-linked mannosylation. Predicted to be located in endoplasmic reticulum and membrane. Predicted to be integral component of membrane. Is an ortholog of human TMTC4 (transmembrane O-mannosyltransferase targeting cadherins 4).
Y50E8A.3	oig-3	1.27752	Expressed in PVT\; gonad\; gonadal sheath cell\; and pharynx. Is predicted to encode a protein with the following domains: Phosphorylation site\; Immunoglobulin I-set domain\; Immunoglobulin I-set\; Immunoglobulin-like fold\; and Immunoglobulin-like domain superfamily.
C02C2.1	tyr-1	1.24892	Predicted to enable metal ion binding activity and monooxygenase activity. Human ortholog(s) of this gene implicated in several diseases, including ocular albinism\; oculocutaneous albinism (multiple)\; and vitiligo. Is an ortholog of human DCT (dopachrome tautomerase)\; TYR (tyrosinase)\; and TYRP1 (tyrosinase related protein 1).
F38E11.12	cng-3	2.42357	Predicted to enable cGMP binding activity\; intracellular cAMP-activated cation channel activity\; and intracellular cGMP-activated cation channel activity. Involved in multicellular organismal reproductive process\; positive regulation of growth rate\; and response to heat. Located in non-motile cilium. Expressed in amphid neurons. Human ortholog(s) of this gene implicated in achromatopsia 2 and…
T20D4.5	txt-11	2.0291	Predicted to enable hydrolase activity. Predicted to be involved in glycoprotein catabolic process. Predicted to be located in cytoplasm.
T10E10.4	T10E10.4	1.32145	Predicted to enable chitin binding activity.
T20D4.3	T20D4.3	1.68431	Predicted to enable hydrolase activity. Predicted to be involved in glycoprotein catabolic process. Predicted to be located in cytoplasm.
K04F1.9	K04F1.9	1.94946	Enriched in cephalic sheath cell\; dopaminergic neurons\; germ line\; hypodermis\; and mechanosensory neurons based on tiling array and RNA-seq studies. Is affected by several genes including daf-2\; dpy-10\; and hsf-1 based on microarray\; RNA-seq\; tiling array\; and studies. Is affected by twenty-seven chemicals including methylmercuric chloride\; Mercuric Chloride\; and rotenone based on micr…
C46H11.9	phat-2	1.56423	Involved in pharyngeal gland morphogenesis. Expressed in g1AL\; g1AR\; g1P\; g2L\; and g2R.
C52E2.5	C52E2.5	1.43398	Enriched in intestine based on tiling array and RNA-seq studies. Is affected by several genes including daf-16\; daf-2\; and skn-1 based on microarray and RNA-seq studies. Is affected by eight chemicals including Zidovudine\; Rifampin\; and Sirolimus based on RNA-seq and microarray studies. Is predicted to encode a protein with the following domains: F-box domain\; FTH domain\; F-box domain\; Dom…
B0395.1	nhx-1	1.55388	Predicted to enable potassium:proton antiporter activity and sodium:proton antiporter activity. Predicted to be involved in potassium ion transmembrane transport\; regulation of intracellular pH\; and sodium ion import across plasma membrane. Predicted to be located in plasma membrane. Expressed in AIYL\; AIYR\; hypodermis\; intestine\; and muscle cell.
R01E6.4	acr-12	1.06815	Enables acetylcholine-gated cation-selective channel activity. Involved in calcium ion import across plasma membrane and regulation of muscle contraction. Located in synapse. Expressed in neurons. Human ortholog(s) of this gene implicated in autosomal dominant nocturnal frontal lobe epilepsy 3 and congenital myasthenic syndrome (multiple). Is an ortholog of several human genes including CHRNA1 (c…
T07H3.3	math-38	2.39214	Involved in defense response to Gram-positive bacterium.
K03B8.8	K03B8.8	1.66301	Expressed in Z1 and Z4.
Y39E4B.4	tsp-3	1.58166	Predicted to be integral component of plasma membrane.
F09B12.7	F09B12.7	2.21907	Predicted to be located in membrane. Predicted to be integral component of membrane.
C48B4.13	C48B4.13	1.32464	Enriched in hypodermis\; sensory neurons\; and somatic gonad precursor based on tiling array and RNA-seq studies. Is affected by several genes including daf-2\; clk-1\; and sek-1 based on tiling array\; RNA-seq\; and microarray studies. Is affected by eight chemicals including 1-methylnicotinamide\; methylmercuric chloride\; and Psoralens based on RNA-seq and microarray studies.
C31B8.8	zmp-3	1.35224	Enables metallopeptidase activity. Predicted to be involved in collagen catabolic process and extracellular matrix organization. Predicted to be located in extracellular space. Expressed in anchor cell. Human ortholog(s) of this gene implicated in several diseases, including artery disease (multiple)\; autoimmune disease (multiple)\; and reproductive organ cancer (multiple). Is an ortholog of sev…
Y73F4A.2	Y73F4A.2	1.32446	Predicted to be located in extracellular region.
C32B5.1	fbxc-40	2.82496	Enriched in Z1.p\; Z4.a\; germ line\; male distal tip cell\; and somatic gonad precursor based on RNA-seq studies. Is affected by several genes including daf-16\; daf-2\; and daf-12 based on microarray\; tiling array\; and RNA-seq studies. Is affected by thirteen chemicals including 1-methylnicotinamide\; methylmercuric chloride\; and Psoralens based on RNA-seq and microarray studies. Is predicte…
F48C1.9	F48C1.9	1.50423	Enriched in hypodermis based on tiling array studies. Is affected by several genes including daf-16\; daf-2\; and glp-1 based on microarray\; RNA-seq\; and studies. Is affected by twenty-one chemicals including 1-methylnicotinamide\; methylmercuric chloride\; and rotenone based on RNA-seq and microarray studies.
C06A1.7	C06A1.7	1.73982	Is affected by several genes including daf-16\; daf-2\; and daf-12 based on tiling array\; RNA-seq\; and microarray studies. Is affected by silicon dioxide nanoparticle and adsorbable organic bromine compound based on RNA-seq and microarray studies.
K11G9.4	egl-46	1.11944	Enables RNA polymerase II-specific DNA-binding transcription factor binding activity. Involved in cell fate commitment\; generation of neurons\; and positive regulation of exit from mitosis. Located in nucleus. Predicted to be part of transcription repressor complex. Expressed in several structures, including QL.aa\; QL.pp\; QR.aa\; QR.pp\; and neurons. Is an ortholog of human INSM1 (INSM transcr…
F38A5.10	nspb-4	1.92429	Enriched in germ line and pharynx based on RNA-seq studies. Is affected by several genes including daf-2\; rrf-3\; and eat-2 based on microarray\; quantitative PCR\; RNA-seq\; and studies. Is affected by five chemicals including hydrogen sulfide\; D-glucose\; and Cry5B based on microarray and RNA-seq studies. Is predicted to encode a protein with the following domains: Protein of unknown function…
C44C1.6	C44C1.6	1.17562	Is affected by several genes including daf-2\; glp-1\; and rrf-3 based on microarray\; tiling array\; RNA-seq\; and studies. Is affected by fifteen chemicals including rotenone\; Tunicamycin\; and multi-walled carbon nanotube based on RNA-seq and microarray studies.
F22H10.2	F22H10.2	1.10875	Involved in innate immune response.
F23H12.8	fipr-1	1.22591	Enriched in CEM\; HOB\; IL2 neuron\; and ray neuron type B based on RNA-seq studies. Is affected by several genes including daf-2\; rrf-3\; and dpy-10 based on microarray\; RNA-seq\; and studies. Is affected by sixteen chemicals including nicotinic acid\; rotenone\; and Cry5B based on RNA-seq and microarray studies.
T05G5.12	dao-6	1.77456	Enriched in GABAergic neurons\; excretory cell\; and head mesodermal cell based on tiling array and RNA-seq studies. Is affected by several genes including daf-16\; daf-2\; and rrf-3 based on microarray\; RNA-seq\; and studies. Is affected by ten chemicals including Cadmium Chloride\; Sodium Chloride\; and Psoralens based on RNA-seq and microarray studies.
K09H11.6	K09H11.6	1.24386	Predicted to be located in membrane. Predicted to be integral component of membrane.
W07E6.3	sms-5	1.40636	Predicted to enable ceramide cholinephosphotransferase activity and sphingomyelin synthase activity. Predicted to be involved in ceramide biosynthetic process and sphingomyelin biosynthetic process. Predicted to be integral component of Golgi membrane\; integral component of endoplasmic reticulum membrane\; and integral component of plasma membrane. Expressed in marginal cell\; pharyngeal muscle …
T26H2.8	srr-2	1.58152	Predicted to be located in membrane. Predicted to be integral component of membrane. Expressed in isthmus and terminal bulb.
R13D7.7	gst-41	1.49913	Predicted to enable glutathione transferase activity. Predicted to be involved in glutathione metabolic process. Predicted to be located in cytosol. Human ortholog(s) of this gene implicated in several diseases, including Alzheimer's disease\; autoimmune disease (multiple)\; carcinoma (multiple)\; and hematologic cancer (multiple). Is an ortholog of human GSTP1 (glutathione S-transferase pi 1).
T19C9.10	T19C9.10	1.64985	Predicted to enable ATP binding activity\; ATP hydrolysis activity\; and DNA helicase activity. Predicted to be involved in DNA duplex unwinding and DNA replication. Predicted to be located in replication fork.
E04F6.6	E04F6.6	1.27401	Enriched in hypodermis and sensory neurons based on tiling array and RNA-seq studies. Is affected by several genes including daf-2\; glp-1\; and age-1 based on microarray\; tiling array\; and RNA-seq studies. Is affected by eighteen chemicals including 1-methylnicotinamide\; bisphenol A\; and 4-bromodiphenyl ether based on RNA-seq and microarray studies.
ZC416.2	ZC416.2	1.06959	Predicted to be located in plasma membrane.
E01G6.1	E01G6.1	1.33863	Predicted to enable chitin binding activity and serine-type endopeptidase inhibitor activity. Predicted to be involved in negative regulation of endopeptidase activity.
T23G5.5	dat-1	1.00372	Enables amine transmembrane transporter activity\; chloride channel activity\; and dopamine:sodium symporter activity. Involved in several processes, including cellular response to amphetamine\; establishment of localization\; and regulation of locomotion involved in locomotory behavior. Located in neuron projection membrane\; neuronal cell body membrane\; and presynaptic membrane. Expressed in d…
T06E4.14	T06E4.14	1.15445	Enriched in hypodermis\; intestine\; and pharyngeal muscle cell based on tiling array\; RNA-seq\; and microarray studies. Is affected by several genes including daf-16\; skn-1\; and rrf-3 based on tiling array\; RNA-seq\; and microarray studies. Is affected by nineteen chemicals including Ethanol\; methylmercury hydroxide\; and 1-methylnicotinamide based on RNA-seq and microarray studies.
M01H9.1	trx-3	1.4938	Located in apical plasma membrane\; cytoplasm\; and nucleus. Is an ortholog of human NXNL1 (nucleoredoxin like 1) and NXNL2 (nucleoredoxin like 2).
Y38E10A.19	nhr-235	2.24158	Predicted to be located in nucleus. Expressed in neurons.
ZC47.4	fbxa-30	1.94895	Involved in innate immune response.
F41G3.10	F41G3.10	1.21734	Enriched in several structures, including AVG\; RIM\; command interneuron\; germ line\; and touch receptor neurons based on microarray and RNA-seq studies. Is affected by several genes including daf-16\; daf-2\; and glp-1 based on microarray and RNA-seq studies. Is affected by seventeen chemicals including Ethanol\; rotenone\; and D-glucose based on RNA-seq and microarray studies. Is predicted to…
K02G10.7	aqp-8	1.14909	Predicted to enable channel activity. Predicted to be involved in transmembrane transport. Located in cell surface. Expressed in several structures, including excretory system\; germ line\; intestinal cell\; non-striated muscle\; and ray. Human ortholog(s) of this gene implicated in kidney disease. Is an ortholog of human AQP3 (aquaporin 3 (Gill blood group)) and AQP9 (aquaporin 9).
Y54G2A.8	clec-82	1.20007	Predicted to enable carbohydrate binding activity. Involved in defense response to Gram-positive bacterium.
T20D4.7	T20D4.7	2.76698	Involved in PERK-mediated unfolded protein response. Human ortholog(s) of this gene implicated in Robinow syndrome. Is an ortholog of human NXNL2 (nucleoredoxin like 2).
C17E7.13	C17E7.13	2.06789	Predicted to be located in membrane. Predicted to be integral component of membrane.
C34E7.3	C34E7.3	1.35398	Enriched in AVK\; head mesodermal cell\; and sensory neurons based on RNA-seq studies. Is affected by several genes including daf-2\; pgl-1\; and aak-2 based on microarray and RNA-seq studies. Is affected by six chemicals including D-glucose\; Psoralens\; and allantoin based on RNA-seq and microarray studies. Is predicted to encode a protein with the following domain: Phosphorylation site.
ZC239.14	ZC239.14	1.20531	Predicted to be involved in protein homooligomerization. Is an ortholog of human KCTD10 (potassium channel tetramerization domain containing 10)\; KCTD13 (potassium channel tetramerization domain containing 13)\; and TNFAIP1 (TNF alpha induced protein 1).
C27A2.5	C27A2.5	1.27667	Enriched in pharynx based on microarray studies. Is affected by several genes including daf-16\; daf-2\; and rrf-3 based on microarray\; tiling array\; RNA-seq\; and studies. Is affected by eight chemicals including D-glucose\; Zidovudine\; and cholesterol based on RNA-seq and microarray studies.
R04D3.1	cyp-14A4	1.31465	Predicted to enable heme binding activity\; iron ion binding activity\; and oxidoreductase activity. Expressed in intestine. Human ortholog(s) of this gene implicated in hereditary spastic paraplegia 56. Is an ortholog of human CYP2U1 (cytochrome P450 family 2 subfamily U member 1).
F57A8.10		1.09043
ZC21.3	ZC21.3	1.11904	Enriched in head mesodermal cell based on RNA-seq studies. Is affected by several genes including daf-16\; daf-2\; and skn-1 based on RNA-seq\; tiling array\; microarray\; and studies. Is affected by sixteen chemicals including Ethanol\; 1-methylnicotinamide\; and nicotinic acid based on RNA-seq and microarray studies.
B0228.1	B0228.1	1.18079	Enriched in hypodermis\; intestine\; and somatic gonad precursor based on tiling array and RNA-seq studies. Is affected by several genes including daf-16\; daf-2\; and rrf-3 based on microarray\; proteomic\; tiling array\; RNA-seq\; and studies. Is affected by seventeen chemicals including rotenone\; Psoralens\; and allantoin based on RNA-seq and microarray studies.
T25E4.1	T25E4.1	1.25296	Enriched in germ line\; intestine\; neurons\; and pharynx based on microarray\; proteomic\; tiling array\; and RNA-seq studies. Is affected by several genes including daf-16\; daf-2\; and skn-1 based on microarray\; tiling array\; and RNA-seq studies. Is affected by twenty-one chemicals including methylmercury hydroxide\; 1-methylnicotinamide\; and Tunicamycin based on RNA-seq and microarray stud…
Y43F8B.23	Y43F8B.23	1.30134	Enriched in head mesodermal cell based on RNA-seq studies. Is affected by several genes including glp-1\; hsf-1\; and elt-2 based on RNA-seq and microarray studies. Is affected by eight chemicals including Sodium Chloride\; tert-Butylhydroperoxide\; and Rifampin based on RNA-seq and microarray studies.
H01M10.1	H01M10.1	1.1097	Enriched in sensory neurons based on RNA-seq studies. Is affected by several genes including daf-2\; dpy-10\; and sir-2.1 based on microarray and RNA-seq studies. Is affected by five chemicals including Tunicamycin\; resveratrol\; and paraquat based on microarray and RNA-seq studies.
F17E9.11	lys-10	2.38319	Predicted to be involved in signal transduction.
ZK809.7	prx-2	1.42433	Predicted to enable metal ion binding activity. Predicted to be located in peroxisome. Human ortholog(s) of this gene implicated in peroxisome biogenesis disorder 5A. Is an ortholog of human PEX2 (peroxisomal biogenesis factor 2).
F25A2.1	F25A2.1	1.62542	Predicted to be involved in lipid metabolic process.
C40H5.4	lact-7	1.28716	Is affected by several genes including daf-16\; rrf-3\; and daf-12 based on microarray\; tiling array\; and RNA-seq studies. Is affected by fourteen chemicals including D-glucose\; stavudine\; and Psoralens based on RNA-seq and microarray studies. Is predicted to encode a protein with the following domains: Beta-lactamase\; Bacterial tandem repeat domain 1\; Beta-lactamase-related\; and Beta-lact…
F01D4.8	F01D4.8	1.01253	Predicted to enable cystathionine beta-synthase activity. Predicted to be involved in cysteine biosynthetic process. Predicted to be located in cytoplasm.
C23H3.7	tre-5	1.08026	Predicted to enable alpha,alpha-trehalase activity. Predicted to be involved in trehalose metabolic process. Expressed in head. Is an ortholog of human TREH (trehalase).
C38C3.9	nhr-260	1.34192	Predicted to enable DNA-binding transcription factor activity\; sequence-specific DNA binding activity\; and zinc ion binding activity. Predicted to be involved in regulation of transcription, DNA-templated. Predicted to be located in nucleus. Expressed in seam cell.
F11G11.10	col-17	1.00734	Predicted to be part of collagen trimer.
T13F3.3	nhr-127	2.7638	Predicted to enable DNA-binding transcription factor activity\; sequence-specific DNA binding activity\; and zinc ion binding activity. Predicted to be involved in regulation of transcription, DNA-templated. Predicted to be located in nucleus. Expressed in seam cell. Human ortholog(s) of this gene implicated in several diseases, including Alzheimer's disease\; cystic fibrosis\; fatty liver diseas…
ZC239.15	ZC239.15	1.12812	Predicted to be involved in protein homooligomerization. Is an ortholog of human KCTD10 (potassium channel tetramerization domain containing 10)\; KCTD13 (potassium channel tetramerization domain containing 13)\; and TNFAIP1 (TNF alpha induced protein 1).
F09C6.1	ifas-2	3.88781	Predicted to enable actin binding activity. Predicted to be located in cytoplasm.
C45E5.4	cpg-18	1.10192	Enriched in OLL\; PVD\; and pharynx based on tiling array and RNA-seq studies. Is affected by several genes including daf-2\; rrf-3\; and eat-2 based on microarray\; tiling array\; RNA-seq\; and studies. Is affected by seventeen chemicals including Heme\; Mercuric Chloride\; and rotenone based on microarray and RNA-seq studies.
F53F1.4	F53F1.4	1.07893	Enriched in AFD\; ASER\; germline precursor cell\; and hypodermis based on tiling array and RNA-seq studies. Is affected by several genes including daf-16\; daf-2\; and glp-1 based on microarray\; RNA-seq\; tiling array\; and studies. Is affected by twenty-seven chemicals including aldicarb\; 1-methylnicotinamide\; and nicotinic acid based on microarray and RNA-seq studies.
ZC239.22	ZC239.22	1.28812	Enriched in intestine and somatic gonad precursor based on RNA-seq studies. Is affected by several genes including daf-16\; daf-2\; and glp-1 based on RNA-seq and microarray studies. Is affected by twelve chemicals including methylmercury hydroxide\; 1-methylnicotinamide\; and Alovudine based on RNA-seq and microarray studies. Is predicted to encode a protein with the following domains: Caenorhab…
C26D10.7	C26D10.7	1.98564	Predicted to be involved in syncytium formation by plasma membrane fusion. Predicted to be located in cell-cell contact zone and extracellular region.
Y54G2A.1	lin-22	1.27945	Predicted to enable DNA-binding transcription factor activity, RNA polymerase II-specific and RNA polymerase II cis-regulatory region sequence-specific DNA binding activity. Involved in anterior\/posterior pattern specification\; negative regulation of gene expression\; and nematode male tail tip morphogenesis. Acts upstream of or within epidermal cell fate specification. Predicted to be located …
B0547.3	srd-14	1.18338	Is affected by several genes including daf-16\; daf-2\; and skn-1 based on RNA-seq and microarray studies. Is affected by nine chemicals including 1-methylnicotinamide\; rotenone\; and Zidovudine based on RNA-seq studies.
T11F9.9	col-157	1.14755	Predicted to be a structural constituent of cuticle. Predicted to be located in membrane. Predicted to be integral component of membrane.
C25F9.12	C25F9.12	1.79081	Enriched in head mesodermal cell and sensory neurons based on RNA-seq studies. Is affected by several genes including hsf-1\; eat-2\; and npr-1 based on RNA-seq\; microarray\; and studies. Is affected by twelve chemicals including Sodium Chloride\; Psoralens\; and Sirolimus based on RNA-seq and microarray studies.
K09C8.7	K09C8.7	1.47067	Enriched in head mesodermal cell based on RNA-seq studies. Is affected by several genes including daf-16\; daf-2\; and eat-2 based on tiling array\; microarray\; RNA-seq\; and studies. Is affected by seven chemicals including Psoralens\; allantoin\; and Sirolimus based on RNA-seq and microarray studies.
C16C4.4	math-14	1.23426	Enriched in intestine based on tiling array\; RNA-seq\; and microarray studies. Is affected by several genes including daf-16\; daf-2\; and hsf-1 based on microarray\; RNA-seq\; and studies. Is affected by ten chemicals including Heme\; methylmercuric chloride\; and rotenone based on microarray and RNA-seq studies. Is predicted to encode a protein with the following domains: MATH domain\; MATH\/T…
ZK262.2	ZK262.2	1.67649	Predicted to be involved in lipid metabolic process. Expressed in neuronal sheath cell and pharynx.
T22D1.17	T22D1.17	2.46586	Predicted to be located in membrane. Predicted to be integral component of membrane.
F11E6.11	F11E6.11	1.94659	Predicted to be located in membrane. Predicted to be integral component of membrane.
M05B5.5	hlh-2	1.23447	Enables several functions, including DNA-binding transcription factor activity, RNA polymerase II-specific\; bHLH transcription factor binding activity\; and protein dimerization activity. Contributes to RNA polymerase II transcription regulatory region sequence-specific DNA binding activity. Involved in several processes, including nematode male tail tip morphogenesis\; positive regulation of ma…
F35B12.3	F35B12.3	1.13011	Enriched in FLP\; OLL\; and PVD based on microarray studies. Is affected by several genes including daf-16\; daf-2\; and rrf-3 based on microarray\; tiling array\; RNA-seq\; and studies. Is affected by twenty-four chemicals including rotenone\; bisphenol A\; and Cry5B based on RNA-seq and microarray studies.
F52B10.2	hst-3.2	1.00791	Predicted to enable [heparan sulfate]-glucosamine 3-sulfotransferase 1 activity. Involved in heparan sulfate proteoglycan biosynthetic process. Predicted to be located in Golgi lumen. Expressed in epithelial cell\; hypodermis\; neurons\; and vulva. Human ortholog(s) of this gene implicated in colon cancer\; lung cancer\; and pancreatic cancer. Is an ortholog of human HS3ST6 (heparan sulfate-gluco…
Y19D10B.2		3.82068
K01D12.9	K01D12.9	1.7554	Enriched in AFD\; ASER\; germline precursor cell\; and intestine based on tiling array and RNA-seq studies. Is affected by several genes including daf-16\; daf-2\; and skn-1 based on microarray\; tiling array\; and RNA-seq studies. Is affected by twenty-six chemicals including Heme\; methylmercury hydroxide\; and 1-methylnicotinamide based on microarray and RNA-seq studies.
T26H5.8	T26H5.8	2.7229	Predicted to enable galactoside 2-alpha-L-fucosyltransferase activity. Predicted to be involved in macromolecule glycosylation. Predicted to be located in membrane. Human ortholog(s) of this gene implicated in vitamin B12 deficiency. Is an ortholog of human FUT1 (fucosyltransferase 1 (H blood group)) and FUT2 (fucosyltransferase 2).
F22E5.6	F22E5.6	1.42028	Predicted to be involved in protein homooligomerization. Acts upstream of or within IRE1-mediated unfolded protein response and PERK-mediated unfolded protein response. Is an ortholog of human KCTD10 (potassium channel tetramerization domain containing 10)\; KCTD13 (potassium channel tetramerization domain containing 13)\; and TNFAIP1 (TNF alpha induced protein 1).
Y82E9BL.15	fbxa-19	1.2697	Enriched in AVA\; GABAergic neurons\; and intestine based on tiling array\; RNA-seq\; and microarray studies. Is affected by several genes including npr-1\; pgl-1\; and aak-2 based on microarray and RNA-seq studies. Is affected by six chemicals including R24\; paraquat\; and Atrazine based on RNA-seq and microarray studies. Is predicted to encode a protein with the following domains: FTH domain\;…
T06E4.9	T06E4.9	1.24646	Enriched in germ line\; intestine\; and pharynx based on microarray\; proteomic\; and RNA-seq studies. Is affected by several genes including daf-16\; skn-1\; and rrf-3 based on microarray\; proteomic\; tiling array\; and RNA-seq studies. Is affected by fifteen chemicals including Ethanol\; methylmercury hydroxide\; and rotenone based on RNA-seq and microarray studies.
F39F10.4	F39F10.4	1.19226	Enriched in coelomocyte\; germ line\; head mesodermal cell\; hypodermis\; and neurons based on tiling array and RNA-seq studies. Is affected by several genes including daf-16\; daf-2\; and daf-12 based on microarray\; tiling array\; and RNA-seq studies. Is affected by nine chemicals including hydrogen sulfide\; stavudine\; and Psoralens based on microarray and RNA-seq studies.
Y97E10B.7	ncx-10	2.33563	Predicted to enable calcium:sodium antiporter activity. Predicted to be involved in cation transport and cellular calcium ion homeostasis. Predicted to be located in membrane. Expressed in pharyngeal muscle cell and terminal bulb. Is an ortholog of human SLC8B1 (solute carrier family 8 member B1).
F53F4.2	F53F4.2	2.14385	Is affected by several genes including rrf-3\; elt-2\; and aak-2 based on microarray and RNA-seq studies. Is affected by seven chemicals including metformin\; Psoralens\; and allantoin based on RNA-seq and microarray studies.
C02F12.4	tag-52	1.1412	Predicted to enable guanyl-nucleotide exchange factor activity. Predicted to be involved in regulation of catalytic activity. Predicted to be located in cytoplasm. Expressed in anchor cell\; gonad\; spermatheca\; and uterine toroidal epithelial cell. Is an ortholog of human ARHGEF39 (Rho guanine nucleotide exchange factor 39).
ZK402.3	ZK402.3	1.51473	Enriched in ASER\; germ line\; hypodermis\; sensory neurons\; and somatic gonad precursor based on RNA-seq studies. Is affected by several genes including daf-16\; daf-2\; and rrf-3 based on microarray\; RNA-seq\; and studies. Is affected by four chemicals including aldicarb\; antimycin\; and Humic Substances based on microarray and RNA-seq studies.
F54B11.8	F54B11.8	1.04982	Enriched in Z1.p\; Z4.a\; male distal tip cell\; muscle cell\; and somatic gonad precursor based on RNA-seq and microarray studies. Is affected by several genes including daf-16\; daf-2\; and daf-12 based on microarray and RNA-seq studies. Is affected by eight chemicals including multi-walled carbon nanotube\; Psoralens\; and allantoin based on RNA-seq and microarray studies.
T07C12.11	madf-4	1.36179	Predicted to be involved in regulation of transcription by RNA polymerase II. Predicted to be located in nucleus. Predicted to be part of transcription regulator complex.
C55C3.7	C55C3.7	3.18768	Enriched in AVA and in male based on tiling array and RNA-seq studies. Is affected by several genes including daf-2\; glp-1\; and eat-2 based on tiling array\; RNA-seq\; and microarray studies. Is affected by sodium arsenite and nitroguanidine based on RNA-seq and microarray studies.
T08E11.1	T08E11.1	2.01476	Is affected by several genes including daf-16\; daf-2\; and skn-1 based on microarray\; tiling array\; and RNA-seq studies. Is affected by sixteen chemicals including methylmercury hydroxide\; methylmercuric chloride\; and Psoralens based on RNA-seq and microarray studies. Is predicted to encode a protein with the following domains: FTH domain\; F-box domain\; F-box domain\; and Domain of unknown…
W10C8.6	W10C8.6	1.66371	Predicted to be located in membrane. Predicted to be integral component of membrane.
W06G6.1	oac-53	1.25358	Predicted to enable acyltransferase activity, transferring groups other than amino-acyl groups. Predicted to be located in membrane. Predicted to be integral component of membrane.
Y70D2A.1	Y70D2A.1	1.12897	Predicted to enable G protein-coupled receptor activity. Predicted to be involved in G protein-coupled receptor signaling pathway. Predicted to be located in membrane. Predicted to be integral component of membrane.
Y71G12B.32	Y71G12B.32	1.44021	Enriched in intestine based on RNA-seq studies. Is affected by several genes including daf-2\; hsf-1\; and eat-2 based on microarray\; RNA-seq\; and tiling array studies. Is affected by eleven chemicals including bisphenol S\; Sodium Chloride\; and Psoralens based on RNA-seq and microarray studies. Is predicted to encode a protein with the following domain: F-box protein she-1-like.
C12D8.18	fipr-5	1.52218	Enriched in arcade cell\; germ line\; and pharyngeal-intestinal valve cell based on RNA-seq studies. Is affected by several genes including daf-16\; daf-2\; and rrf-3 based on tiling array\; RNA-seq\; microarray\; and studies. Is affected by eight chemicals including Ethanol\; manganese chloride\; and D-glucose based on RNA-seq and microarray studies.
M142.4	vab-7	1.2117	Predicted to enable DNA-binding transcription factor activity, RNA polymerase II-specific and RNA polymerase II cis-regulatory region sequence-specific DNA binding activity. Predicted to be involved in regulation of transcription by RNA polymerase II. Located in nucleus. Expressed in muscle cell\; neurons\; somatic nervous system\; and tail hypodermis. Is an ortholog of human EVX2 (even-skipped h…
Y6G8.5	Y6G8.5	2.46961	Enriched in NSM and intestine based on tiling array and RNA-seq studies. Is affected by several genes including hsf-1\; eat-2\; and hsp-6 based on RNA-seq and microarray studies. Is affected by eight chemicals including multi-walled carbon nanotube\; bisphenol A\; and Zidovudine based on RNA-seq studies.
C33A12.19	C33A12.19	1.19941	Enriched in dopaminergic neurons\; germ line\; hypodermis\; and somatic gonad precursor based on tiling array and RNA-seq studies. Is affected by several genes including daf-16\; daf-2\; and rrf-3 based on microarray\; RNA-seq\; and tiling array studies. Is affected by fifteen chemicals including rotenone\; manganese chloride\; and bisphenol A based on RNA-seq and microarray studies.
D1069.4	dmsr-4	1.35615	Predicted to enable G protein-coupled peptide receptor activity. Predicted to be involved in G protein-coupled receptor signaling pathway. Predicted to be located in plasma membrane. Predicted to be integral component of membrane.
C27B7.9	C27B7.9	1.63207	Enriched in cephalic sheath cell\; dopaminergic neurons\; excretory cell\; germ line\; and hypodermis based on tiling array and RNA-seq studies. Is affected by several genes including daf-2\; rrf-3\; and eat-2 based on RNA-seq\; tiling array\; proteomic\; microarray\; and studies. Is affected by seventeen chemicals including 1-methylnicotinamide\; methylmercuric chloride\; and manganese chloride …
T22B11.3		1.01668
R05D8.10	dhs-15	1.67493	Predicted to enable oxidoreductase activity.
F32H5.3	F32H5.3	1.42151	Enriched in AFD\; hypodermis\; and intestine based on tiling array\; RNA-seq\; and microarray studies. Is affected by several genes including daf-2\; skn-1\; and age-1 based on microarray\; RNA-seq\; and studies. Is affected by twenty-three chemicals including Heme\; hydrogen sulfide\; and Tunicamycin based on microarray and RNA-seq studies.
Y39G8B.7	Y39G8B.7	2.16535	Enriched in OLL\; PVD\; intestine\; and male-specific anatomical entity based on microarray and tiling array studies. Is affected by several genes including daf-16\; daf-2\; and rrf-3 based on microarray\; tiling array\; and RNA-seq studies. Is affected by ten chemicals including Heme\; Tunicamycin\; and TPEN based on microarray and RNA-seq studies. Is predicted to encode a protein with the follo…
T07A9.7	gpa-4	1.87189	Predicted to enable G protein-coupled receptor binding activity\; G-protein beta\/gamma-subunit complex binding activity\; and GTPase activity. Predicted to be involved in adenylate cyclase-modulating G protein-coupled receptor signaling pathway. Located in non-motile cilium. Predicted to be part of heterotrimeric G-protein complex. Expressed in ASIL and ASIR. Human ortholog(s) of this gene impli…
R08F11.4	R08F11.4	1.12238	Enriched in ASER and sensory neurons based on RNA-seq studies. Is affected by several genes including daf-16\; daf-2\; and glp-1 based on microarray and RNA-seq studies. Is affected by twenty-two chemicals including hydrogen sulfide\; 1-methylnicotinamide\; and methylmercuric chloride based on microarray and RNA-seq studies. Is predicted to encode a protein with the following domains: Methyltrans…
C04E12.11	arrd-20	1.38704	Enriched in intestine\; neurons\; and somatic gonad precursor based on tiling array and RNA-seq studies. Is affected by several genes including daf-12\; eat-2\; and pgl-1 based on tiling array\; microarray\; and RNA-seq studies. Is affected by five chemicals including Psoralens\; allantoin\; and metformin based on RNA-seq and microarray studies.
F54B8.1	F54B8.1	2.07416	Enriched in hypodermis based on RNA-seq studies. Is affected by several genes including clk-1\; pmk-1\; and aak-2 based on tiling array\; microarray\; and RNA-seq studies. Is affected by five chemicals including Cadmium Chloride\; silicon dioxide nanoparticle\; and Atrazine based on RNA-seq and microarray studies. Is predicted to encode a protein with the following domains: Caenorhabditis protein…
C35B1.7	C35B1.7	1.21351	Enriched in AFD\; AVA\; neurons\; sensory neurons\; and ventral nerve cord based on tiling array\; RNA-seq\; and microarray studies. Is affected by several genes including pmk-1\; fbf-1\; and dpy-21 based on RNA-seq and microarray studies. Is affected by six chemicals including D-glucose\; Psoralens\; and allantoin based on RNA-seq studies.
R07H5.10	zip-6	2.23235	Predicted to enable DNA-binding transcription factor activity, RNA polymerase II-specific and RNA polymerase II cis-regulatory region sequence-specific DNA binding activity. Predicted to be involved in regulation of transcription by RNA polymerase II. Predicted to be located in nucleus.
F31D4.6	try-4	1.4021	Predicted to enable serine-type endopeptidase activity. Predicted to be involved in proteolysis.
Y38E10A.13	nspe-1	1.17292	Enriched in PLM based on RNA-seq studies. Is affected by several genes including daf-16\; daf-2\; and dpy-10 based on microarray\; tiling array\; RNA-seq\; and studies. Is affected by thirty-three chemicals including methylmercury hydroxide\; 1-methylnicotinamide\; and rotenone based on RNA-seq and microarray studies. Is predicted to encode a protein with the following domains: Protein of unknown…
F34D10.5	lin-48	1.00247	Predicted to enable DNA-binding transcription factor activity, RNA polymerase II-specific and RNA polymerase II cis-regulatory region sequence-specific DNA binding activity. Involved in hindgut morphogenesis and nematode male tail tip morphogenesis. Located in nucleus. Expressed in ciliated neurons\; interfacial epithelial cell\; intestine\; labial sensillum\; and tail. Human ortholog(s) of this …
T01C3.4	fil-1	1.20186	Enables lipase activity. Involved in lipid catabolic process.
T04C12.7	T04C12.7	1.43196	Predicted to be located in membrane. Predicted to be integral component of membrane.
Y67D8B.4	nlp-81	1.42387	Predicted to be involved in neuropeptide signaling pathway.
Y113G7A.16	Y113G7A.16	1.9199	Enriched in dopaminergic neurons based on tiling array studies. Is affected by several genes including daf-16\; daf-2\; and rrf-3 based on tiling array\; microarray\; and RNA-seq studies. Is affected by silicon dioxide nanoparticle based on microarray studies.
F40F12.9	F40F12.9	1.2248	Predicted to enable mRNA binding activity\; single-stranded RNA binding activity\; and translation regulator activity. Predicted to be involved in positive regulation of cytoplasmic translation. Predicted to be located in cytoplasm.
R11G11.7	pqn-60	1.37395	Enriched in pharynx based on microarray studies. Is affected by several genes including daf-16\; daf-2\; and skn-1 based on microarray\; RNA-seq\; tiling array\; and studies. Is affected by nineteen chemicals including methylmercuric chloride\; Mercuric Chloride\; and multi-walled carbon nanotube based on microarray and RNA-seq studies. Is predicted to encode a protein with the following domains:…
ZC239.12	sdz-35	2.07079	Predicted to be involved in protein homooligomerization. Acts upstream of or within IRE1-mediated unfolded protein response and PERK-mediated unfolded protein response. Is an ortholog of human KCTD10 (potassium channel tetramerization domain containing 10)\; KCTD13 (potassium channel tetramerization domain containing 13)\; and TNFAIP1 (TNF alpha induced protein 1).
F54C8.6	F54C8.6	1.00883	Predicted to be located in membrane. Predicted to be integral component of membrane.
T28H10.2	T28H10.2	1.05386	Enriched in hypodermis\; muscle cell\; and sensory neurons based on tiling array\; RNA-seq\; and microarray studies. Is affected by several genes including daf-16\; daf-2\; and age-1 based on microarray\; tiling array\; and RNA-seq studies. Is affected by sixteen chemicals including methylmercuric chloride\; D-glucose\; and Psoralens based on microarray and RNA-seq studies. Human THAP4 enables se…
T26C12.3	T26C12.3	1.29601	Predicted to enable GDP binding activity\; GTP binding activity\; and GTPase activity. Predicted to be involved in Ras protein signal transduction. Predicted to be located in plasma membrane.
D1025.8	nspc-17	1.01973	Enriched in NSM based on RNA-seq studies. Is affected by several genes including daf-16\; daf-2\; and glp-1 based on tiling array\; microarray\; RNA-seq\; and studies. Is affected by fifteen chemicals including hydrogen sulfide\; mianserin\; and D-glucose based on microarray and RNA-seq studies.
F08G2.8	F08G2.8	1.40378	Enriched in sensory neurons based on RNA-seq studies. Is affected by several genes including daf-16\; daf-2\; and rrf-3 based on microarray\; RNA-seq\; and studies. Is affected by eleven chemicals including D-glucose\; Zidovudine\; and Sodium Chloride based on RNA-seq and microarray studies.
T06G6.12	T06G6.12	1.11642	Enriched in neurons\; sensory neurons\; and ventral nerve cord based on tiling array and RNA-seq studies. Is affected by several genes including daf-16\; rrf-3\; and eat-2 based on tiling array\; microarray\; and RNA-seq studies. Is affected by four chemicals including Zidovudine\; Sirolimus\; and Rifampin based on RNA-seq and microarray studies.
C01G10.15	C01G10.15	1.12248	Enriched in pharynx based on RNA-seq studies. Is affected by several genes including daf-2\; skn-1\; and rrf-3 based on microarray\; tiling array\; and RNA-seq studies. Is affected by four chemicals including Sodium Chloride\; antimycin\; and Ag nanoparticles based on RNA-seq studies.
Y34F4.7	Y34F4.7	1.94383	Is affected by several genes including rrf-3\; set-2\; and smg-2 based on RNA-seq studies. Is affected by antimycin based on RNA-seq studies.
F21F8.6	F21F8.6	1.50214	Enriched in intestine based on RNA-seq studies. Is affected by several genes including let-60\; elt-2\; and dpy-7 based on RNA-seq and microarray studies. Is affected by multi-walled carbon nanotube and Sodium Chloride based on RNA-seq studies.
W03G1.5	W03G1.5	1.36073	Enriched in intestine and sensory neurons based on RNA-seq and microarray studies. Is affected by several genes including daf-16\; daf-2\; and daf-12 based on RNA-seq\; microarray\; and studies. Is affected by sixteen chemicals including Mercuric Chloride\; Tunicamycin\; and Cadmium Chloride based on microarray and RNA-seq studies. Is predicted to encode a protein with the following domains: Unch…
F44G3.10	F44G3.10	1.23863	Involved in innate immune response. Predicted to be located in membrane. Predicted to be integral component of membrane.
C08E3.13	C08E3.13	1.69325	Expressed in intestine and vulva.
T06E4.18	T06E4.18	4.48612	Is affected by zip-3 based on RNA-seq studies.
Y27F2A.5	fbxc-55	4.85725	Is affected by several genes including elt-2\; hpl-2\; and dpy-21 based on tiling array and RNA-seq studies. Is affected by four chemicals including Psoralens\; allantoin\; and Rifampin based on RNA-seq and microarray studies. Is predicted to encode a protein with the following domains: Domain of unknown function (DUF3557) and Protein of unknown function DUF3557.
F10A3.1	F10A3.1	2.94903	Predicted to be located in membrane. Predicted to be integral component of membrane.
K01D12.14	hrg-2	1.08407	Enables heme binding activity. Predicted to be located in cytoplasm. Expressed in hypodermis. Is an ortholog of human FAXC (failed axon connections homolog, metaxin like GST domain containing).
Y7A9D.1	Y7A9D.1	1.00903	Enriched in germ line\; head mesodermal cell\; hypodermis\; muscle cell\; and neurons based on RNA-seq and microarray studies. Is affected by several genes including daf-2\; age-1\; and eat-2 based on microarray\; tiling array\; and RNA-seq studies. Is affected by seventeen chemicals including 1-methylnicotinamide\; methylmercuric chloride\; and D-glucose based on RNA-seq and microarray studies.
C04E12.5	C04E12.5	1.67186	Predicted to enable hydrolase activity. Predicted to be involved in glycoprotein catabolic process. Predicted to be located in cytoplasm and membrane. Predicted to be integral component of membrane.
Y38H6A.5	Y38H6A.5	1.07297	Enriched in AFD\; amphid sheath cell\; and head mesodermal cell based on RNA-seq studies. Is affected by several genes including daf-2\; eat-2\; and clk-1 based on microarray and RNA-seq studies. Is affected by stavudine\; Zidovudine\; and adsorbable organic bromine compound based on RNA-seq and microarray studies.
F59C6.16	F59C6.16	1.21506	Is affected by several genes including daf-16\; daf-2\; and rrf-3 based on RNA-seq and microarray studies. Is affected by eighteen chemicals including 1-methylnicotinamide\; rotenone\; and manganese chloride based on RNA-seq and microarray studies.
C03G6.13	tag-293	2.10045	Enriched in AFD and intestine based on RNA-seq studies. Is affected by several genes including daf-16\; skn-1\; and elt-2 based on tiling array\; RNA-seq\; microarray\; and studies. Is affected by twelve chemicals including 1-methylnicotinamide\; nicotinic acid\; and Tunicamycin based on RNA-seq and microarray studies. Is predicted to encode a protein with the following domains: ShK domain-like a…
C25E10.3	srsx-34	1.0234	Predicted to enable G protein-coupled receptor activity. Predicted to be involved in G protein-coupled receptor signaling pathway. Predicted to be located in membrane. Predicted to be integral component of membrane. Expressed in neurons. Human ortholog(s) of this gene implicated in neuronal ceroid lipofuscinosis 7. Is an ortholog of human MFSD8 (major facilitator superfamily domain containing 8).
Y61B8B.1	sri-70	4.79781	Predicted to be located in membrane. Predicted to be integral component of membrane.
T06E4.8	T06E4.8	1.02332	Involved in endoplasmic reticulum unfolded protein response. Acts upstream of or within IRE1-mediated unfolded protein response.
F41E6.11	F41E6.11	1.07435	Involved in endoplasmic reticulum unfolded protein response. Acts upstream of or within IRE1-mediated unfolded protein response.
ZK1307.2	ZK1307.2	1.74978	Enriched in hypodermis based on tiling array studies. Is affected by several genes including daf-16\; daf-2\; and daf-12 based on microarray\; tiling array\; RNA-seq\; and studies. Is affected by sixteen chemicals including Tunicamycin\; D-glucose\; and indole based on RNA-seq and microarray studies.
Y9C9A.8	Y9C9A.8	1.11591	Enriched in OLL\; PVD\; head mesodermal cell\; intestine\; and pharyngeal muscle cell based on tiling array and RNA-seq studies. Is affected by several genes including daf-2\; glp-1\; and skn-1 based on microarray\; RNA-seq\; and studies. Is affected by fifteen chemicals including methylmercuric chloride\; Mercuric Chloride\; and Alovudine based on microarray and RNA-seq studies. Is predicted to …
T01B10.1	grd-4	5.43489	Enriched in dopaminergic neurons and hypodermis based on tiling array and RNA-seq studies. Is affected by several genes including daf-16\; daf-2\; and skn-1 based on microarray\; tiling array\; RNA-seq\; and studies. Is affected by twenty-two chemicals including cholesterol\; lathosterol\; and methylmercuric chloride based on microarray and RNA-seq studies. Is predicted to encode a protein with t…
C52E2.4	C52E2.4	1.01093	Enriched in intestine based on tiling array\; RNA-seq\; and microarray studies. Is affected by several genes including daf-2\; skn-1\; and elt-2 based on microarray and RNA-seq studies. Is affected by thirteen chemicals including D-glucose\; stavudine\; and Zidovudine based on RNA-seq and microarray studies. Is predicted to encode a protein with the following domains: FTH domain and Domain of unk…
Y39B6A.7	Y39B6A.7	1.35494	Predicted to enable triglyceride lipase activity. Predicted to be involved in triglyceride catabolic process.
T12B3.2	T12B3.2	1.08352	Predicted to enable transmembrane transporter activity. Predicted to be involved in transmembrane transport. Predicted to be located in membrane. Predicted to be integral component of membrane.
W08F4.5	W08F4.5	1.71767	Enriched in hypodermis based on tiling array studies. Is affected by several genes including daf-16\; daf-2\; and daf-12 based on RNA-seq and microarray studies. Is affected by eight chemicals including multi-walled carbon nanotube\; Psoralens\; and allantoin based on RNA-seq studies.
K12G11.2	sulp-5	2.14141	Predicted to enable anion transmembrane transporter activity. Predicted to be involved in anion transport. Located in apical plasma membrane. Expressed in excretory canal and seam cell. Human ortholog(s) of this gene implicated in autosomal recessive nonsyndromic deafness 61\; calcium oxalate nephrolithiasis\; and spermatogenic failure 3. Is an ortholog of human SLC26A5 (solute carrier family 26 …
R07C12.1	R07C12.1	1.05034	Enriched in DA neuron\; VA neuron\; and dopaminergic neurons based on tiling array and microarray studies. Is affected by several genes including daf-16\; daf-2\; and glp-1 based on microarray\; tiling array\; and RNA-seq studies. Is affected by nineteen chemicals including Tunicamycin\; levamisole\; and procyanidin based on microarray and RNA-seq studies.
T26F2.3	eol-1	1.60875	Predicted to enable 5'-3' exonuclease activity\; RNA pyrophosphohydrolase activity\; and mRNA binding activity. Involved in regulation of olfactory learning. Predicted to be located in cytosol and nucleus. Expressed in AVF\; oxygen sensory neurons\; and reproductive system. Is an ortholog of human DXO (decapping exoribonuclease).
D1022.6	sro-1	1.08144	Predicted to enable G protein-coupled photoreceptor activity. Predicted to be involved in G protein-coupled receptor signaling pathway\; cellular response to light stimulus\; and phototransduction. Predicted to be integral component of plasma membrane. Expressed in SIADL\; SIADR\; SIAVL\; and SIAVR.
ZK617.2	lips-6	1.64884	Predicted to enable lipase activity. Predicted to be involved in lipid catabolic process. Expressed in intestine.
C04G6.7	C04G6.7	1.10521	Enriched in body wall muscle cell\; cholinergic neurons\; hypodermis\; and pharyngeal cell based on tiling array and RNA-seq studies. Is affected by several genes including daf-16\; daf-2\; and rrf-3 based on tiling array\; RNA-seq\; and microarray studies. Is affected by ten chemicals including multi-walled carbon nanotube\; Zidovudine\; and glycine based on RNA-seq and microarray studies.
T19C9.2	srh-112	4.51325	Predicted to be located in membrane. Predicted to be integral component of membrane.
ZK455.5	ZK455.5	1.45239	Predicted to be located in membrane. Predicted to be integral component of membrane.
F54F7.4	xtr-1	1.04657	Predicted to enable transmembrane signaling receptor activity. Predicted to be involved in germ-line sex determination. Predicted to be located in plasma membrane. Predicted to be integral component of membrane.
Y17D7C.2	Y17D7C.2	2.20345	Enriched in intestine and neurons based on tiling array and RNA-seq studies. Is affected by several genes including daf-16\; rrf-3\; and hsf-1 based on microarray and RNA-seq studies. Is affected by five chemicals including multi-walled carbon nanotube\; Rifampin\; and allantoin based on RNA-seq studies.
F55A4.7	F55A4.7	1.70917	Enriched in intestine based on RNA-seq studies. Is affected by several genes including daf-2\; clk-1\; and lin-35 based on RNA-seq and microarray studies. Is affected by five chemicals including Tunicamycin\; Sodium Chloride\; and stearic acid based on microarray and RNA-seq studies. Is predicted to encode a protein with the following domains: Calponin family repeat and Calponin repeat.
F59F3.2	col-177	1.01974	Predicted to be located in membrane. Predicted to be integral component of membrane. Predicted to be part of collagen trimer.
F17B5.6	F17B5.6	4.48567	Predicted to enable galactoside 2-alpha-L-fucosyltransferase activity. Predicted to be involved in macromolecule glycosylation. Predicted to be located in membrane. Predicted to be integral component of membrane.
Y75B8A.39	Y75B8A.39	2.16755	Enriched in intestine\; neurons\; and retrovesicular ganglion based on microarray and tiling array studies. Is affected by several genes including skn-1\; hsf-1\; and elt-2 based on RNA-seq\; microarray\; and studies. Is affected by fifteen chemicals including methylmercury hydroxide\; multi-walled carbon nanotube\; and Sodium Chloride based on RNA-seq and microarray studies.
Y41C4A.2	faah-6	1.32621	Predicted to enable amidase activity and fatty acid amide hydrolase activity. Predicted to be involved in fatty acid catabolic process. Human ortholog(s) of this gene implicated in obesity and substance-related disorder. Is an ortholog of human FAAH (fatty acid amide hydrolase).
C05E4.1	srp-2	1.58132	Enables cysteine-type endopeptidase inhibitor activity and serine-type endopeptidase inhibitor activity. Involved in negative regulation of cysteine-type endopeptidase activity. Predicted to be located in extracellular space. Expressed in several structures, including anal sphincter muscle\; cuticle\; epithelial cell\; intestine\; and phasmid neurons. Used to study familial encephalopathy with ne…
Y43F8B.12	Y43F8B.12	1.76469	Enriched in intestine based on tiling array and RNA-seq studies. Is affected by several genes including glp-1\; skn-1\; and elt-2 based on microarray and RNA-seq studies. Is affected by nine chemicals including Tunicamycin\; bisphenol S\; and Rifampin based on RNA-seq and microarray studies.
Y65B4BR.1	Y65B4BR.1	1.35751	Predicted to enable phospholipase activity. Predicted to be involved in phospholipid metabolic process. Is an ortholog of human PLB1 (phospholipase B1).
T05E7.4	T05E7.4	1.18877	Predicted to be located in membrane. Predicted to be integral component of membrane.
Y105C5B.3	Y105C5B.3	3.01363	Predicted to enable acid phosphatase activity and metal ion binding activity. Predicted to be involved in dephosphorylation. Is an ortholog of human ACP7 (acid phosphatase 7, tartrate resistant (putative)).
F10A3.2	fbxa-88	4.28691	Is affected by several genes including daf-2\; glp-1\; and age-1 based on microarray\; RNA-seq\; and studies. Is affected by seventeen chemicals including Heme\; methylmercury hydroxide\; and 1-methylnicotinamide based on microarray and RNA-seq studies. Is predicted to encode a protein with the following domains: FTH domain\; F-box domain\; F-box domain\; Domain of unknown function DUF38, Caenorh…
T24B8.6	hlh-3	3.13882	Enables protein heterodimerization activity and sequence-specific DNA binding activity. Contributes to RNA polymerase II transcription regulatory region sequence-specific DNA binding activity. Involved in several processes, including positive regulation of programmed cell death\; regulation of axon extension involved in axon guidance\; and regulation of oviposition. Acts upstream of or within pos…
C24F3.3	nas-12	1.8483	Predicted to enable metalloendopeptidase activity. Predicted to be involved in proteolysis. Predicted to be located in extracellular region. Expressed in g1AL\; g1AR\; g1P\; g2L\; and g2R.
Y61B8A.4	fbxa-85	2.09295	Enriched in intestine based on tiling array studies. Is affected by several genes including daf-2\; skn-1\; and eat-2 based on RNA-seq\; tiling array\; microarray\; and studies. Is affected by four chemicals including Tunicamycin\; stavudine\; and silicon dioxide nanoparticle based on microarray and RNA-seq studies. Is predicted to encode a protein with the following domains: FTH domain\; F-box d…
Y73C8B.4	lag-2	1.23456	Enables Notch binding activity. Involved in several processes, including maintenance of dauer\; regulation of cell population proliferation\; and regulation of vulval development. Located in cell projection membrane and neuronal cell body membrane. Is integral component of plasma membrane. Expressed in several structures, including distal tip cell\; germ line\; hypodermal cell\; neurons\; and vul…
F09E5.9	F09E5.9	2.33912	Enriched in intestine and neurons based on RNA-seq and microarray studies. Is affected by several genes including daf-16\; pgl-1\; and glh-1 based on microarray and RNA-seq studies. Is affected by Rifampin and Diazinon based on RNA-seq and microarray studies.
F19G12.8	F19G12.8	1.7199	Enriched in intestine\; pharynx\; and somatic gonad precursor based on RNA-seq studies. Is affected by several genes including elt-2\; eat-2\; and sir-2.1 based on RNA-seq and microarray studies. Is affected by four chemicals including stavudine\; Atrazine\; and dibromoacetic acid based on RNA-seq and microarray studies.
C54E10.2	ncs-5	1.01674	Predicted to enable calcium ion binding activity. Expressed in body wall musculature and head neurons. Is an ortholog of several human genes including KCNIP2 (potassium voltage-gated channel interacting protein 2)\; KCNIP3 (potassium voltage-gated channel interacting protein 3)\; and KCNIP4 (potassium voltage-gated channel interacting protein 4).
C06H2.7	C06H2.7	1.03634	Enriched in excretory cell\; germ line\; and head mesodermal cell based on tiling array and RNA-seq studies. Is affected by several genes including daf-16\; daf-2\; and rrf-3 based on microarray\; tiling array\; and RNA-seq studies. Is affected by ten chemicals including rotenone\; Zidovudine\; and tert-Butylhydroperoxide based on RNA-seq and microarray studies.
T01B10.2	grd-14	1.34157	Expressed in rectal epithelium.
T25E12.10	clec-38	2.26851	Predicted to enable carbohydrate binding activity. Involved in several processes, including generation of neurons\; presynapse assembly\; and regulation of axon guidance. Predicted to be located in membrane. Predicted to be integral component of membrane. Expressed in PLML\; PLMR\; head neurons\; intestine\; and ventral cord neurons.
F41E7.20	F41E7.20	2.30295	Is affected by several genes including daf-16\; daf-2\; and daf-12 based on RNA-seq and microarray studies.
Y57A10A.35	aqp-12	3.28196	Predicted to enable channel activity. Predicted to be involved in transmembrane transport. Predicted to be located in membrane. Predicted to be integral component of membrane.
C39B5.3	fbxa-62	3.41415	Is affected by several genes including daf-16\; glp-1\; and daf-12 based on microarray and RNA-seq studies. Is affected by six chemicals including Sodium Chloride\; Psoralens\; and allantoin based on RNA-seq studies. Is predicted to encode a protein with the following domains: FTH domain\; F-box domain\; F-box domain\; Domain of unknown function DUF38, Caenorhabditis species\; F-box-like domain s…
T20B3.15	clec-25	1.8974	Predicted to enable carbohydrate binding activity. Predicted to be located in membrane. Predicted to be integral component of membrane.
F46A8.7	F46A8.7	1.16744	Enriched in AFD\; ASER\; neurons\; and sensory neurons based on RNA-seq and microarray studies. Is affected by several genes including skn-1\; hsf-1\; and sir-2.1 based on RNA-seq and microarray studies. Is affected by eleven chemicals including Tunicamycin\; Cadmium Chloride\; and stavudine based on microarray and RNA-seq studies.
T05F1.9	T05F1.9	1.52474	Enriched in hypodermis\; intestine\; and sensory neurons based on tiling array and RNA-seq studies. Is affected by several genes including daf-16\; daf-2\; and skn-1 based on microarray and RNA-seq studies. Is affected by twenty-two chemicals including 1-methylnicotinamide\; methylmercuric chloride\; and Tunicamycin based on RNA-seq and microarray studies.
F45E6.4	lips-1	1.28322	Predicted to enable lipase activity. Predicted to be involved in lipid catabolic process.
Y102A5C.43	Y102A5C.43	1.49977	Is affected by several genes including hsp-6\; hpl-2\; and hmg-3 based on RNA-seq studies. Is affected by Colistin based on microarray studies.
T01B7.8	T01B7.8	1.43225	Enriched in cholinergic neurons\; intestine\; mechanosensory neurons\; and pharynx based on microarray and RNA-seq studies. Is affected by several genes including daf-16\; daf-2\; and skn-1 based on microarray\; tiling array\; and RNA-seq studies. Is affected by eight chemicals including methylmercuric chloride\; stavudine\; and Zidovudine based on microarray and RNA-seq studies.
Y12A6A.2	nlp-53	1.02798	Predicted to be involved in neuropeptide signaling pathway.
C01G10.17	C01G10.17	1.86226	Enriched in arcade cell\; male-specific anatomical entity\; neurons\; pharyngeal muscle cell\; and pharyngeal-intestinal valve cell based on tiling array\; RNA-seq\; and microarray studies. Is affected by several genes including daf-16\; daf-2\; and rrf-3 based on tiling array\; RNA-seq\; and microarray studies. Is affected by fourteen chemicals including Tunicamycin\; D-glucose\; and bisphenol A…
ZC513.14	ZC513.14	2.67942	Is affected by several genes including daf-16\; dpy-7\; and aak-2 based on RNA-seq studies. Is affected by tryptophan\; nanoparticle\; and Cry5B based on microarray studies. Is predicted to encode a protein with the following domains: Domain of unknown function (DUF19)\; Domain of unknown function DUF19\; and Uncharacterised protein family UPF0376.
F46C5.3	nas-25	1.63175	Predicted to enable metalloendopeptidase activity. Predicted to be involved in molting cycle and proteolysis. Predicted to be located in extracellular region. Expressed in arcade cell\; marginal cell\; and rectal gland cell.
VW02B12L.2	VW02B12L.2	1.86031	Predicted to enable protein tyrosine phosphatase activity. Predicted to be involved in peptidyl-tyrosine dephosphorylation.
F54F7.5	mes-1	1.1444	Predicted to enable protein tyrosine kinase activity. Involved in several processes, including cell fate commitment\; establishment of mitotic spindle localization\; and left\/right axis specification. Located in plasma membrane. Expressed in E\; Psub2\; Psub3\; and Psub4.
T19C3.6	T19C3.6	2.08784	Enriched in NSM based on RNA-seq studies. Is affected by several genes including daf-16\; daf-12\; and eat-2 based on tiling array\; RNA-seq\; and microarray studies. Is affected by four chemicals including Psoralens\; allantoin\; and metformin based on RNA-seq studies.
T05A7.7	T05A7.7	1.0276	Enriched in GABAergic neurons\; NSM\; cephalic sheath cell\; and sensory neurons based on microarray\; tiling array\; and RNA-seq studies. Is affected by several genes including eat-2\; clk-1\; and sek-1 based on tiling array\; RNA-seq\; microarray\; and studies. Is affected by nine chemicals including rotenone\; Sirolimus\; and Rifampin based on RNA-seq and microarray studies. Is predicted to en…
F57A10.1	str-9	4.62676	Predicted to be located in membrane. Predicted to be integral component of membrane.
T03E6.3	nhr-271	3.20003	Predicted to enable DNA-binding transcription factor activity\; sequence-specific DNA binding activity\; and zinc ion binding activity. Predicted to be involved in regulation of transcription, DNA-templated. Predicted to be located in nucleus. Expressed in amphid neurons and rectal gland cell.
Y7A9A.80	linc-111	4.66676	Is affected by daf-2 based on microarray studies.
W03G1.8	W03G1.8	4.62653	Enriched in AVK based on RNA-seq studies. Is affected by several genes including eat-2\; sir-2.1\; and pgl-1 based on tiling array\; microarray\; and RNA-seq studies.
C44H4.6	C44H4.6	1.15021	Predicted to enable protein serine\/threonine kinase activity. Predicted to be involved in negative regulation of canonical Wnt signaling pathway and signal transduction. Predicted to be located in axon\; cytosol\; and nucleus.
Y47H9C.1	Y47H9C.1	1.27746	Enriched in OLL\; PVD\; head mesodermal cell\; intestine\; and pharyngeal muscle cell based on microarray\; tiling array\; and RNA-seq studies. Is affected by several genes including daf-16\; daf-2\; and glp-1 based on microarray\; tiling array\; RNA-seq\; and studies. Is affected by twenty-nine chemicals including Heme\; hydrogen sulfide\; and Nitric Oxide based on microarray and RNA-seq studies…
Y71G12B.2	Y71G12B.2	1.47882	Enriched in intestine based on tiling array studies. Is affected by several genes including daf-2\; glp-1\; and hsf-1 based on RNA-seq\; microarray\; and studies. Is affected by ten chemicals including Psoralens\; allantoin\; and Sirolimus based on RNA-seq and microarray studies. Is predicted to encode a protein with the following domain: F-box protein she-1-like.
Y38H6C.20	Y38H6C.20	1.15056	Predicted to enable ATP binding activity and protein kinase activity. Predicted to be involved in peptidyl-tyrosine autophosphorylation. Predicted to be located in membrane. Predicted to be integral component of membrane.
D1007.3	D1007.3	1.13228	Predicted to be located in membrane. Predicted to be integral component of membrane.
K10G4.13	K10G4.13	4.08943	Is affected by several genes including glp-1\; skn-1\; and hsf-1 based on RNA-seq studies. Is affected by seven chemicals including metformin\; Psoralens\; and allantoin based on RNA-seq and microarray studies.
T20D4.4		1.61318
F17E9.12	his-31	2.58307	Predicted to enable DNA binding activity and protein heterodimerization activity.
C43F9.5	C43F9.5	1.24958	Is affected by several genes including let-60\; eat-2\; and sir-2.1 based on tiling array\; RNA-seq\; and microarray studies. Is affected by nine chemicals including tryptophan\; rotenone\; and D-glucose based on microarray and RNA-seq studies. Is predicted to encode a protein with the following domain: Cysteine-rich repeat.
C01G10.6	C01G10.6	1.35803	Is affected by several genes including daf-16\; skn-1\; and daf-12 based on microarray\; tiling array\; and RNA-seq studies. Is affected by nine chemicals including Sodium Chloride\; allantoin\; and Sirolimus based on RNA-seq and microarray studies.
D1022.3	D1022.3	1.27865	Predicted to enable hydrolase activity.
T20H9.3	fbxa-71	1.99383	Is affected by several genes including rrf-3\; elt-2\; and pgl-1 based on microarray\; tiling array\; and RNA-seq studies. Is affected by six chemicals including Psoralens\; Rifampin\; and Sirolimus based on RNA-seq and microarray studies. Is predicted to encode a protein with the following domains: FTH domain and Domain of unknown function DUF38, Caenorhabditis species.
T25B6.6	T25B6.6	2.50925	Enriched in OLL\; PVD\; intestine\; neurons\; and sensory neurons based on microarray and RNA-seq studies. Is affected by several genes including elt-2\; eat-2\; and sir-2.1 based on microarray\; RNA-seq\; and tiling array studies. Is affected by seven chemicals including Tunicamycin\; Sodium Chloride\; and Psoralens based on microarray and RNA-seq studies.
M03F8.5	M03F8.5	1.06584	Predicted to be involved in multicellular organism reproduction. Predicted to be located in membrane. Predicted to be integral component of membrane.
ZK896.1	ZK896.1	1.17497	Enriched in intestine and sensory neurons based on RNA-seq studies. Is affected by several genes including daf-2\; glp-1\; and rrf-3 based on microarray\; tiling array\; RNA-seq\; and studies. Is affected by seventeen chemicals including methylmercury hydroxide\; Tunicamycin\; and D-glucose based on RNA-seq and microarray studies. Is predicted to encode a protein with the following domains: CUB-l…
T20F7.7	acs-9	1.52315	Predicted to enable CoA-ligase activity.
Y57G11B.6	Y57G11B.6	3.36613	Enriched in BAG\; dopaminergic neurons\; neurons\; and sensory neurons based on tiling array and RNA-seq studies. Is affected by several genes including prg-1\; mex-3\; and mex-1 based on RNA-seq and microarray studies. Is affected by Rifampin\; allantoin\; and Sirolimus based on RNA-seq studies.
F49F1.6	mul-1	1.13866	Involved in response to gamma radiation. Expressed in intestinal cell.
F58A3.3	F58A3.3	1.12777	Is affected by several genes including skn-1\; rrf-3\; and eat-2 based on microarray\; tiling array\; and RNA-seq studies. Is affected by seven chemicals including Psoralens\; allantoin\; and Sirolimus based on RNA-seq and microarray studies.
F07G6.7	fbxa-53	1.43848	Enriched in intestine based on tiling array and RNA-seq studies. Is affected by several genes including daf-16\; daf-12\; and hsf-1 based on microarray and RNA-seq studies. Is affected by eleven chemicals including Zidovudine\; Psoralens\; and allantoin based on RNA-seq and microarray studies. Is predicted to encode a protein with the following domains: F-box domain\; FTH domain\; F-box domain\; …
F39C12.4	ntc-1	1.02702	Predicted to enable neurohypophyseal hormone activity. Predicted to be involved in neuropeptide signaling pathway. Predicted to be located in extracellular region. Expressed in neurons and ventral nerve cord. Human ortholog(s) of this gene implicated in diabetes insipidus and neurohypophyseal diabetes insipidus. Is an ortholog of human AVP (arginine vasopressin) and OXT (oxytocin\/neurophysin I p…
C06A1.6	C06A1.6	1.61801	Is affected by several genes including daf-16\; daf-2\; and daf-12 based on tiling array\; RNA-seq\; and microarray studies. Is affected by five chemicals including Neurotoxins\; Testosterone\; and resveratrol based on microarray studies.
T28A11.17	T28A11.17	2.39514	Enriched in NSM based on tiling array studies. Is affected by several genes including age-1\; eat-2\; and sir-2.1 based on microarray and RNA-seq studies. Is affected by nine chemicals including multi-walled carbon nanotube\; Psoralens\; and allantoin based on RNA-seq and microarray studies.
T08E11.8	T08E11.8	1.74186	Is affected by several genes including daf-16\; daf-2\; and skn-1 based on microarray\; tiling array\; and RNA-seq studies. Is affected by ten chemicals including methylmercuric chloride\; multi-walled carbon nanotube\; and Psoralens based on microarray and RNA-seq studies.
F54E7.5	sdz-21	3.12413	Predicted to be located in membrane. Predicted to be integral component of membrane.
F54D7.3	gnrr-1	1.10206	Predicted to enable G protein-coupled receptor activity and peptide binding activity. Predicted to be involved in G protein-coupled receptor signaling pathway. Predicted to be integral component of plasma membrane. Expressed in intestine\; neurons\; oocyte\; pharynx\; and sperm. Human ortholog(s) of this gene implicated in hypogonadotropic hypogonadism 7 with or without anosmia and primary sclero…
C13D9.1	srr-6	1.16343	Predicted to be located in membrane. Predicted to be integral component of membrane. Expressed in retrovesicular ganglion.
M01H9.5	M01H9.5	1.10007	Enriched in head mesodermal cell based on RNA-seq studies. Is affected by several genes including daf-16\; daf-12\; and aak-2 based on tiling array\; RNA-seq\; and microarray studies. Is affected by Cry5B and cholesterol based on microarray and RNA-seq studies.
W05E10.2	W05E10.2	1.897	Predicted to be located in membrane. Predicted to be integral component of membrane.
C09B9.1	C09B9.1	2.05451	Predicted to be located in membrane. Predicted to be integral component of membrane.
C25D7.4	fbxa-82	1.01417	Enriched in intestine and muscle cell based on tiling array\; RNA-seq\; and microarray studies. Is affected by several genes including daf-16\; elt-2\; and eat-2 based on microarray and RNA-seq studies. Is affected by seventeen chemicals including multi-walled carbon nanotube\; levamisole\; and Alovudine based on RNA-seq and microarray studies. Is predicted to encode a protein with the following …
Y10G11A.3	dlc-4	3.34188	Predicted to enable dynein intermediate chain binding activity and dynein light intermediate chain binding activity. Predicted to be involved in cilium assembly and positive regulation of microtubule motor activity, plus-end-directed. Predicted to be located in cytoplasm and microtubule. Predicted to be part of cytoplasmic dynein complex.
R10D12.7	R10D12.7	1.27471	Predicted to be located in membrane. Predicted to be integral component of membrane.
Y69H2.14	col-42	1.19489	Predicted to be a structural constituent of cuticle. Predicted to be located in membrane. Predicted to be integral component of membrane.
Y73C8C.4	Y73C8C.4	2.71283	Enriched in AVA\; NSM\; amphid sheath cell\; and sensory neurons based on tiling array and RNA-seq studies. Is affected by several genes including daf-16\; daf-12\; and eat-2 based on microarray and RNA-seq studies. Is affected by nine chemicals including aldicarb\; Tunicamycin\; and multi-walled carbon nanotube based on microarray and RNA-seq studies. Is predicted to encode a protein with the fo…
Y41D4A.2	col-108	2.85671	Predicted to be a structural constituent of cuticle. Predicted to be located in membrane. Predicted to be integral component of membrane.
F42G2.6	ceh-86	1.68312	Predicted to enable DNA binding activity. Predicted to be involved in autophagy. Predicted to be located in nucleus.
ZK180.5	ZK180.5	1.21502	Enriched in hypodermis\; intestine\; neurons\; pharyngeal muscle cell\; and somatic gonad precursor based on tiling array\; RNA-seq\; and microarray studies. Is affected by several genes including daf-16\; daf-2\; and age-1 based on microarray\; quantitative PCR\; tiling array\; proteomic\; and RNA-seq studies. Is affected by twenty-seven chemicals including hydrogen sulfide\; 1-methylnicotinamid…
R13D11.8	nhr-270	1.534	Predicted to enable DNA-binding transcription factor activity\; sequence-specific DNA binding activity\; and zinc ion binding activity. Predicted to be involved in regulation of transcription, DNA-templated. Predicted to be located in nucleus. Human ortholog(s) of this gene implicated in several diseases, including Alzheimer's disease\; cystic fibrosis\; fatty liver disease\; and hepatocellular c…
F45B8.4	pag-3	1.33539	Enables transcription corepressor activity. Involved in several processes, including negative regulation of secretion by cell\; neuroblast fate specification\; and regulation of locomotion. Located in nucleus. Expressed in several structures, including P1.aap\; P11.aaap\; P12.aaap\; neurons\; and retrovesicular ganglion. Used to study alcohol use disorder. Human ortholog(s) of this gene implicate…
W07A12.6	oac-54	1.12152	Predicted to enable acyltransferase activity, transferring groups other than amino-acyl groups. Predicted to be located in membrane. Predicted to be integral component of membrane.
C01F1.4	C01F1.4	1.37496	Predicted to enable G protein-coupled receptor activity. Predicted to be involved in G protein-coupled receptor signaling pathway. Predicted to be located in membrane. Predicted to be integral component of membrane.
C07A4.2	C07A4.2	1.36568	Predicted to be located in extracellular space.
R07B1.2	lec-7	1.13788	Predicted to enable carbohydrate binding activity. Human ortholog(s) of this gene implicated in aortic valve stenosis\; asthma\; and liver cirrhosis. Is an ortholog of human LGALS3 (galectin 3).
T06E6.15	T06E6.15	1.75491	Enriched in neurons and seam cell based on tiling array and RNA-seq studies. Is affected by several genes including daf-16\; daf-2\; and glp-1 based on tiling array\; RNA-seq\; and microarray studies. Is affected by seven chemicals including multi-walled carbon nanotube\; Psoralens\; and allantoin based on RNA-seq and microarray studies. Is predicted to encode a protein with the following domains…
C29F3.2	wrt-8	1.12544	Predicted to enable peptidase activity. Predicted to be involved in cell-cell signaling and protein autoprocessing. Predicted to be located in cell surface\; extracellular space\; and plasma membrane. Expressed in hyp10\; hyp6\; hyp7 syncytium\; hyp8\; and hyp9. Human ortholog(s) of this gene implicated in 46,XY sex reversal 7. Is an ortholog of human DHH (desert hedgehog signaling molecule).
Y43F8B.15	Y43F8B.15	1.93032	Enriched in intestine based on RNA-seq studies. Is affected by several genes including glp-1\; skn-1\; and hsf-1 based on RNA-seq\; microarray\; and studies. Is affected by nine chemicals including Tunicamycin\; tert-Butylhydroperoxide\; and Rifampin based on microarray and RNA-seq studies. Is predicted to encode a protein with the following domain: SNF2-like, N-terminal domain superfamily.
C25H3.10	C25H3.10	1.08593	Enriched in several structures, including coelomocyte\; germ line\; hypodermis\; neurons\; and ventral nerve cord based on tiling array\; proteomic\; RNA-seq\; and microarray studies. Is affected by several genes including daf-2\; age-1\; and let-60 based on microarray\; tiling array\; RNA-seq\; and studies. Is affected by twenty chemicals including Heme\; D-glucose\; and Cry5B based on microarra…
F53C3.3	F53C3.3	2.39397	Predicted to be located in membrane. Predicted to be integral component of membrane.
F49A5.9	clec-32	2.76457	Predicted to enable carbohydrate binding activity. Predicted to be located in membrane. Predicted to be integral component of membrane.
T05B4.11	phat-5	2.80995	Involved in pharyngeal gland morphogenesis. Expressed in g1AL and g1AR.
C06E2.7	ubc-22	1.10898	Predicted to enable ubiquitin conjugating enzyme activity. Predicted to be involved in proteasome-mediated ubiquitin-dependent protein catabolic process and protein polyubiquitination. Predicted to be located in nucleus.
Y45F10D.2	Y45F10D.2	1.74289	Is affected by several genes including skn-1\; rrf-3\; and elt-2 based on microarray\; tiling array\; and RNA-seq studies. Is affected by fifteen chemicals including nicotinic acid\; rotenone\; and D-glucose based on RNA-seq and microarray studies.
Y22D7AL.16	Y22D7AL.16	1.11154	Enriched in neurons based on tiling array\; RNA-seq\; and microarray studies. Is affected by several genes including skn-1\; pgl-1\; and alg-1 based on microarray and RNA-seq studies. Is affected by nine chemicals including multi-walled carbon nanotube\; Zidovudine\; and Sodium Chloride based on RNA-seq and microarray studies. Is predicted to encode a protein with the following domain: Zinc finge…
Y52B11A.14	Y52B11A.14	2.33175	Enriched in somatic gonad precursor based on RNA-seq studies. Is affected by several genes including daf-16\; daf-12\; and hsf-1 based on RNA-seq studies. Is affected by metformin\; Sirolimus\; and Rifampin based on RNA-seq studies.
F32A5.10	linc-125	2.16088	Is affected by several genes including daf-16\; daf-2\; and daf-12 based on RNA-seq studies. Is affected by antimycin based on RNA-seq studies.
R07C3.2	fbxc-36	1.63081	Enriched in several structures, including amphid sheath cell\; excretory cell\; germ line\; male distal tip cell\; and somatic gonad precursor based on tiling array and RNA-seq studies. Is affected by several genes including dpy-10\; eat-2\; and sir-2.1 based on microarray and RNA-seq studies. Is affected by fourteen chemicals including Cry5B\; Zidovudine\; and Psoralens based on RNA-seq and micr…
F52A8.8	linc-149	3.82626	Enriched in AVK based on RNA-seq studies.
C27A7.2	C27A7.2	1.34452	Is affected by several genes including daf-16\; rrf-3\; and daf-12 based on tiling array\; microarray\; and RNA-seq studies. Is affected by nine chemicals including Ethanol\; Alovudine\; and stavudine based on RNA-seq and microarray studies.
F41F3.7	srx-73	4.1537	Predicted to be located in membrane. Predicted to be integral component of membrane.
C14C6.12	C14C6.12	1.12847	Enriched in body wall muscle cell based on tiling array studies. Is affected by several genes including daf-16\; daf-2\; and skn-1 based on microarray\; tiling array\; and RNA-seq studies. Is affected by seven chemicals including copper sulfate\; Zidovudine\; and allantoin based on microarray and RNA-seq studies.
C12D8.15	C12D8.15	3.74626	Predicted to be located in membrane. Predicted to be integral component of membrane.
T28B8.5	del-4	1.45365	Predicted to enable ligand-gated sodium channel activity. Predicted to be involved in sodium ion transmembrane transport. Predicted to be integral component of plasma membrane. Expressed in ganglia and neurons. Human ortholog(s) of this gene implicated in Liddle syndrome\; autosomal recessive pseudohypoaldosteronism type 1\; and bronchiectasis 3. Is an ortholog of human SCNN1G (sodium channel epi…
K08H2.4	K08H2.4	1.37385	Enriched in several structures, including FLP\; Z1.p\; intestine\; male distal tip cell\; and somatic gonad precursor based on tiling array\; microarray\; and RNA-seq studies. Is affected by several genes including daf-2\; glp-1\; and skn-1 based on microarray\; RNA-seq\; and studies. Is affected by seven chemicals including methylmercuric chloride\; Psoralens\; and allantoin based on microarray …
C01G10.5	C01G10.5	1.83922	Enriched in OLL\; PVD\; and neurons based on tiling array studies. Is affected by several genes including daf-16\; skn-1\; and rrf-3 based on tiling array\; RNA-seq\; and microarray studies. Is affected by seventeen chemicals including tryptophan\; Tunicamycin\; and bisphenol A based on microarray and RNA-seq studies.
F09C6.13	F09C6.13	3.65319	Enriched in excretory cell\; germ line\; muscle cell\; and pharynx based on tiling array and RNA-seq studies. Is affected by several genes including glp-1\; eat-2\; and sek-1 based on tiling array\; microarray\; RNA-seq\; and studies. Is affected by thirteen chemicals including tryptophan\; Tunicamycin\; and sodium arsenite based on microarray and RNA-seq studies.
K08D8.1	K08D8.1	1.61919	Predicted to be located in membrane. Predicted to be integral component of membrane.
T25G12.11	T25G12.11	1.37166	Predicted to be located in membrane. Predicted to be integral component of membrane.
F31E9.6	F31E9.6	1.32163	Enriched in body wall muscle cell\; intestine\; neurons\; and somatic gonad precursor based on tiling array\; RNA-seq\; and microarray studies. Is affected by several genes including daf-2\; age-1\; and eat-2 based on microarray\; tiling array\; and RNA-seq studies. Is affected by twelve chemicals including rotenone\; mianserin\; and Zidovudine based on RNA-seq and microarray studies.
Y51H7BM.1	math-45	1.58633	Enriched in intestine based on tiling array and RNA-seq studies. Is affected by several genes including daf-2\; skn-1\; and hsf-1 based on microarray\; tiling array\; and RNA-seq studies. Is affected by twelve chemicals including rotenone\; mianserin\; and D-glucose based on RNA-seq and microarray studies. Is predicted to encode a protein with the following domains: MATH domain\; MATH\/TRAF domai…
T05C12.2	acr-14	1.37686	Predicted to enable neurotransmitter receptor activity. Predicted to be involved in several processes, including cell communication\; nervous system process\; and regulation of membrane potential. Predicted to be located in neuron projection and synapse. Predicted to be integral component of plasma membrane. Expressed in intestine\; muscle cell\; and neurons. Is an ortholog of human CHRFAM7A (CHR…
T11F9.1	T11F9.1	1.02916	Predicted to enable G protein-coupled receptor activity. Predicted to be involved in G protein-coupled receptor signaling pathway. Predicted to be located in membrane. Predicted to be integral component of membrane.
Y102A5B.1	clec-27	1.07528	Predicted to enable carbohydrate binding activity. Predicted to be located in membrane. Predicted to be integral component of membrane.
F40F11.6	F40F11.6	3.49394	Enriched in sensory neurons based on RNA-seq studies. Is affected by ints-5 based on RNA-seq studies.
F38C2.4	F38C2.4	1.47405	Predicted to be located in membrane. Predicted to be integral component of membrane.
C46C11.4	C46C11.4	3.04395	Predicted to be located in membrane. Predicted to be integral component of membrane.
Y51B9A.6	Y51B9A.6	1.06528	Predicted to enable transmembrane transporter activity. Predicted to be involved in transmembrane transport. Predicted to be located in membrane. Predicted to be integral component of membrane.
M04D8.3	ins-23	1.9885	Predicted to enable hormone activity. Predicted to be involved in signal transduction. Predicted to be located in extracellular region. Expressed in gonad\; neurons\; non-striated muscle\; pharynx\; and somatic nervous system.
T07H3.4	clec-21	2.05281	Predicted to enable carbohydrate binding activity.
M176.1	arrd-3	1.8557	Predicted to be involved in protein transport. Predicted to be located in cytoplasm. Is an ortholog of human ARRDC1 (arrestin domain containing 1).
F28D9.2	sri-5	3.71072	Predicted to be located in membrane. Predicted to be integral component of membrane. Expressed in chemosensory neurons\; egg-laying apparatus\; pharynx\; and ventral nerve cord.
T14G12.4	fkh-2	2.2089	Enables DNA-binding transcription factor activity. Involved in several processes, including nematode larval development\; neuron differentiation\; and non-motile cilium assembly. Located in nucleus. Expressed in several structures, including AWB\; Daaa\; body wall muscle cell from D lineage\; head muscle\; and somatic nervous system. Human ortholog(s) of this gene implicated in several diseases, …
C49G7.7	C49G7.7	1.33557	Enriched in CEPshDL\; CEPshDR\; CEPshVL\; and CEPshVR based on RNA-seq studies. Is affected by several genes including daf-16\; daf-2\; and glp-1 based on microarray\; RNA-seq\; and tiling array studies. Is affected by twenty-two chemicals including hydrogen sulfide\; methylmercury hydroxide\; and 1-methylnicotinamide based on microarray and RNA-seq studies.
F56A3.5	bro-1	1.48197	Enables transcription corepressor activity. Predicted to contribute to sequence-specific DNA binding activity. Involved in several processes, including negative regulation of transcription by RNA polymerase II\; nematode male tail tip morphogenesis\; and positive regulation of locomotion involved in locomotory behavior. Located in nucleus. Part of core-binding activity factor complex. Expressed i…
F58E6.7	hrg-3	1.08483	Enables heme binding activity and heme transmembrane transporter activity. Involved in defense response to Gram-negative bacterium and heme transport. Located in extracellular space. Expressed in intestinal cell.
F32B5.2	F32B5.2	1.24106	Enriched in neurons based on tiling array\; microarray\; and RNA-seq studies. Is affected by several genes including rrf-3\; eat-2\; and pgl-1 based on microarray and RNA-seq studies. Is affected by nine chemicals including Tunicamycin\; Alovudine\; and stavudine based on microarray and RNA-seq studies.
W10G6.6	W10G6.6	2.31605	Predicted to be located in membrane. Predicted to be integral component of membrane.
Y37H2C.1	Y37H2C.1	1.40903	Enriched in GABAergic neurons\; OLL\; PVD\; and dopaminergic neurons based on microarray and tiling array studies. Is affected by several genes including daf-16\; rrf-3\; and daf-12 based on microarray and RNA-seq studies. Is affected by seven chemicals including Alovudine\; Zidovudine\; and Sodium Chloride based on RNA-seq and microarray studies.
K02E7.9	btb-10	3.12479	Enriched in Z1.p\; Z4.a\; hypodermis\; male distal tip cell\; and somatic gonad precursor based on tiling array and RNA-seq studies. Is affected by several genes including daf-16\; daf-2\; and rrf-3 based on microarray\; tiling array\; and RNA-seq studies. Is affected by twelve chemicals including methylmercuric chloride\; Alovudine\; and stavudine based on microarray and RNA-seq studies. Is pred…
F57A8.8	fipr-13	1.60625	Enriched in body wall muscle cell\; dopaminergic neurons\; germ line\; and seam cell based on tiling array and RNA-seq studies. Is affected by several genes including daf-2\; hsf-1\; and eat-2 based on microarray\; tiling array\; RNA-seq\; and studies. Is affected by eleven chemicals including Alovudine\; stavudine\; and Zidovudine based on RNA-seq and microarray studies.
F57A8.3	str-118	4.19523	Predicted to enable G protein-coupled olfactory receptor activity. Predicted to be involved in G protein-coupled receptor signaling pathway and olfactory behavior. Predicted to be integral component of plasma membrane.
R12A1.3	R12A1.3	1.22793	Predicted to enable serine-type endopeptidase inhibitor activity. Predicted to be involved in negative regulation of endopeptidase activity. Predicted to be located in extracellular space. Is an ortholog of human WFDC8 (WAP four-disulfide core domain 8).
F58E6.10	unc-42	1.38325	Predicted to enable DNA-binding transcription factor activity, RNA polymerase II-specific and RNA polymerase II transcription regulatory region sequence-specific DNA binding activity. Involved in axon guidance\; neuron fate specification\; and positive regulation of transcription by RNA polymerase II. Predicted to be located in nucleus. Expressed in hypodermis\; nerve ring\; and neurons. Human or…
C54G6.2	C54G6.2	1.02914	Predicted to be involved in maintenance of Golgi location and maintenance of centrosome location. Predicted to be located in spindle pole centrosome.
F21H7.12	F21H7.12	3.50295	Predicted to be located in membrane. Predicted to be integral component of membrane.
F25G6.11	mir-358	4.7141	Is affected by several genes including eat-2\; alg-1\; and prg-1 based on RNA-seq studies. Is affected by nicotine and silicon dioxide nanoparticle based on quantitative PCR and microarray studies.
T06E6.13	fbxa-104	2.47372	Enriched in intestine based on RNA-seq studies. Is affected by several genes including eat-2\; sir-2.1\; and csr-1 based on RNA-seq and microarray studies. Is affected by four chemicals including stearic acid\; sucrose\; and Sirolimus based on RNA-seq and microarray studies. Is predicted to encode a protein with the following domains: F-box domain\; FTH domain\; F-box domain\; Domain of unknown f…
C05E11.6	C05E11.6	1.17718	Predicted to be involved in circadian rhythm.
T13F2.8	cav-1	1.2637	Predicted to enable molecular adaptor activity. Involved in Ras protein signal transduction\; meiotic cell cycle\; and regulation of oviposition. Located in cytoplasm and cytoplasmic side of plasma membrane. Is integral component of plasma membrane. Expressed in several structures, including germ cell\; gonad arm\; nervous system\; pharynx\; and tail. Human ortholog(s) of this gene implicated in …
ZC15.10	ZC15.10	1.02209	Enriched in AVE\; DA neuron\; VA neuron\; and head mesodermal cell based on tiling array and RNA-seq studies. Is affected by several genes including daf-2\; glp-1\; and skn-1 based on microarray\; RNA-seq\; and tiling array studies. Is affected by eleven chemicals including Tunicamycin\; multi-walled carbon nanotube\; and Alovudine based on microarray and RNA-seq studies.
K02E7.1	K02E7.1	1.63752	Enriched in germline precursor cell based on tiling array studies. Is affected by several genes including daf-16\; rrf-3\; and daf-12 based on tiling array\; RNA-seq\; and microarray studies. Is affected by seven chemicals including methylmercuric chloride\; Tunicamycin\; and manganese chloride based on microarray and RNA-seq studies. Is predicted to encode a protein with the following domains: C…
F41D3.9	F41D3.9	1.3713	Is affected by several genes including daf-12\; clk-1\; and sma-2 based on tiling array\; microarray\; and RNA-seq studies. Is affected by methylmercuric chloride based on microarray studies. Is predicted to encode a protein with the following domains: Protein of unknown function (DUF1647) and Protein of unknown function DUF1647.
F53F8.7	F53F8.7	1.39012	Predicted to be located in membrane. Predicted to be integral component of membrane.
T08E11.10	linc-16	1.16422	Is affected by several genes including daf-2\; rrf-3\; and eat-2 based on RNA-seq and microarray studies.
F14H8.4	F14H8.4	3.25341	Enriched in NSM based on RNA-seq and tiling array studies. Is affected by several genes including daf-16\; pgl-1\; and glh-1 based on tiling array\; RNA-seq\; and microarray studies.
F59D6.1	F59D6.1	3.12943	Enriched in neurons based on microarray studies. Is affected by several genes including daf-16\; daf-2\; and eat-2 based on tiling array\; RNA-seq\; and microarray studies. Is affected by eleven chemicals including metformin\; Sirolimus\; and Rifampin based on RNA-seq and microarray studies.
F10E7.10	cutl-5	1.02015	Predicted to be located in membrane. Predicted to be integral component of membrane.
Y47D3A.34	Y47D3A.34	1.3042	Predicted to be located in membrane. Predicted to be integral component of membrane.
R09D1.5	chil-18	2.00229	Predicted to enable chitin binding activity. Predicted to be involved in carbohydrate metabolic process. Predicted to be located in membrane. Predicted to be integral component of membrane.
K06G5.3	K06G5.3	1.72835	Is affected by several genes including elt-2\; eat-2\; and clk-1 based on microarray\; tiling array\; and RNA-seq studies. Is affected by eight chemicals including multi-walled carbon nanotube\; Alovudine\; and Psoralens based on RNA-seq studies.
BE10.4	BE10.4	1.17734	Enriched in cephalic sheath cell\; germ line\; hypodermis\; sensory neurons\; and somatic gonad precursor based on tiling array and RNA-seq studies. Is affected by several genes including eat-2\; clk-1\; and sek-1 based on microarray and RNA-seq studies. Is affected by six chemicals including mianserin\; Rifampin\; and allantoin based on RNA-seq and microarray studies.
Y58A7A.4	Y58A7A.4	1.04536	Expressed in head neurons and intestine.
M6.3	pha-2	1.01933	Predicted to enable RNA polymerase II cis-regulatory region sequence-specific DNA binding activity. Involved in several processes, including eating behavior\; muscle structure development\; and pharyngeal gland morphogenesis. Located in nucleus. Expressed in head neurons\; intestine\; pharynx\; and rectal gland cell. Is an ortholog of human HHEX (hematopoietically expressed homeobox).
K01A6.7	K01A6.7	1.31646	Enriched in amphid sheath cell and head mesodermal cell based on RNA-seq studies. Is affected by several genes including daf-16\; daf-2\; and eat-2 based on RNA-seq and microarray studies. Is affected by eleven chemicals including Ethanol\; Sodium Chloride\; and allantoin based on RNA-seq and microarray studies.
C17H1.7	pals-6	1.03033	Enriched in OLL\; PVD\; dopaminergic neurons\; and intestine based on microarray\; tiling array\; and RNA-seq studies. Is affected by several genes including daf-16\; daf-2\; and glp-1 based on microarray\; tiling array\; and RNA-seq studies. Is affected by twenty-one chemicals including Nitric Oxide\; Tunicamycin\; and D-glucose based on RNA-seq and microarray studies.
K08D8.2	K08D8.2	2.09746	Predicted to be located in membrane. Predicted to be integral component of membrane.
C08E8.1	C08E8.1	3.58334	Predicted to enable metal ion binding activity. Predicted to be located in lysosomal membrane. Predicted to be integral component of membrane.
B0205.14	B0205.14	1.17578	Enriched in coelomocyte\; dopaminergic neurons\; sensory neurons\; and ventral nerve cord based on tiling array and RNA-seq studies. Is affected by several genes including glp-1\; rrf-3\; and hsf-1 based on RNA-seq and microarray studies. Is affected by fifteen chemicals including tryptophan\; methylmercury hydroxide\; and Tunicamycin based on microarray and RNA-seq studies.
Y102A5C.7	clec-237	1.09364	Is affected by several genes including daf-2\; let-60\; and sir-2.1 based on microarray and RNA-seq studies. Is affected by aldicarb based on microarray studies.
F46F2.3	F46F2.3	1.09852	Expressed in hypodermis.
C44H9.7	C44H9.7	4.31593	Predicted to be located in membrane. Predicted to be integral component of membrane.
F56B3.1	col-103	1.05491	Predicted to be a structural constituent of cuticle.
F28F8.8	fbxa-94	1.55627	Enriched in several structures, including I5 neuron\; cholinergic neurons\; germline precursor cell\; head mesodermal cell\; and retrovesicular ganglion based on tiling array\; RNA-seq\; and microarray studies. Is affected by several genes including daf-2\; glp-1\; and elt-2 based on microarray and RNA-seq studies. Is affected by resveratrol\; Chlorpyrifos\; and Diazinon based on microarray studi…
Y17G9A.2	Y17G9A.2	1.25047	Predicted to be located in membrane. Predicted to be integral component of membrane.
EEED8.4	EEED8.4	2.21363	Predicted to enable RNA binding activity.
F16F9.2	dpy-6	1.09439	Enables calmodulin binding activity.
Y69H2.11	egas-1	1.12302	Predicted to enable ligand-gated sodium channel activity. Predicted to be involved in sodium ion transmembrane transport. Predicted to be integral component of plasma membrane.
F10G2.9	nhr-263	1.20198	Predicted to enable RNA polymerase II cis-regulatory region sequence-specific DNA binding activity and nuclear receptor activity. Predicted to be involved in cell differentiation and regulation of transcription by RNA polymerase II.
ZK20.9	ZK20.9	2.33697	Is affected by several genes including set-2\; dlc-1\; and adr-2 based on RNA-seq studies.
C01B4.6	C01B4.6	2.57423	Predicted to enable aldose 1-epimerase activity. Predicted to be involved in galactose catabolic process via UDP-galactose and glucose metabolic process. Human ortholog(s) of this gene implicated in galactosemia. Is an ortholog of human GALM (galactose mutarotase).
W02H5.6	srh-271	3.54428	Predicted to be located in membrane. Predicted to be integral component of membrane.
C34D10.3	C34D10.3	2.12686	Is affected by several genes including pgl-1\; cep-1\; and glh-1 based on RNA-seq studies.
K08H2.7	K08H2.7	1.75792	Enriched in hypodermis based on tiling array studies. Is affected by several genes including daf-16\; daf-12\; and aak-2 based on tiling array\; RNA-seq\; and microarray studies. Is affected by eight chemicals including Psoralens\; allantoin\; and metformin based on RNA-seq and microarray studies.
T25C12.5	T25C12.5	3.05489	Enriched in head mesodermal cell and sensory neurons based on RNA-seq studies. Is affected by several genes including daf-2\; pgl-1\; and glh-1 based on RNA-seq and microarray studies. Is affected by nanoparticle based on microarray studies.
Y69A2AR.15	sprr-3	1.26904	Predicted to enable G protein-coupled peptide receptor activity. Predicted to be involved in G protein-coupled receptor signaling pathway. Predicted to be located in plasma membrane. Predicted to be integral component of membrane.
T10C6.14	his-1	1.32765	Predicted to enable DNA binding activity. Predicted to be involved in nucleosome assembly. Predicted to be located in chromosome and nucleus. Predicted to be part of nucleosome.
Y82E9BR.17	Y82E9BR.17	2.38807	Enriched in several structures, including Z1.p\; intestine\; male distal tip cell\; neurons\; and retrovesicular ganglion based on microarray\; tiling array\; and RNA-seq studies. Is affected by several genes including daf-16\; daf-2\; and eat-2 based on microarray\; RNA-seq\; and studies. Is affected by nineteen chemicals including hydrogen sulfide\; 1-methylnicotinamide\; and methylmercuric chl…
F26D11.6	pals-34	1.14192	Enriched in coelomocyte\; germ line\; head mesodermal cell\; and intestine based on tiling array and RNA-seq studies. Is affected by several genes including daf-16\; daf-2\; and rrf-3 based on microarray and RNA-seq studies. Is affected by seven chemicals including methylmercuric chloride\; Psoralens\; and allantoin based on microarray and RNA-seq studies.
F57B1.1	F57B1.1	2.61299	Predicted to be located in membrane. Predicted to be integral component of membrane.
F09F3.8	F09F3.8	1.09373	Is affected by several genes including daf-16\; daf-2\; and skn-1 based on RNA-seq and microarray studies. Is affected by ten chemicals including multi-walled carbon nanotube\; D-glucose\; and Psoralens based on RNA-seq and microarray studies.
F56F11.5	trpl-1	1.39518	Is affected by several genes including skn-1\; rrf-3\; and sir-2.1 based on RNA-seq and microarray studies. Is affected by twelve chemicals including Tunicamycin\; stavudine\; and Zidovudine based on microarray and RNA-seq studies.
K10C8.2	frpr-15	1.17289	Predicted to enable G protein-coupled receptor activity. Predicted to be involved in G protein-coupled receptor signaling pathway. Predicted to be located in membrane. Predicted to be integral component of membrane.
