# Supplementary material for: Glycerol 3-phosphate phosphatase/PGPH-2 counters metabolic stress and promotes healthy aging via a glycogen sensing-AMPK-HLH-30-autophagy axis in C. elegans
Source: Nat Commun. 2023 Aug 25;14:5214. doi: 10.1038/s41467-023-40857-y (PMC10457390; doi:10.1038/s41467-023-40857-y)
Supplement: Supplementary file 8 — Supplementary Data 5 [file 41467_2023_40857_MOESM8_ESM.xlsx]

## Sheet: Table S5
Supplementary Table S5: Gene ontology terms describing genes upregulated in pgph-2 o/e animals in comparison to WT in glucose excess conditions.
Source	Term name	Term ID	Adjusted p value	Number of genes	Genes identified	Genes identified
GO:MF	Structural constituent of cuticle	GO:0042302	4.04387e-12	30	F33D11.3,T10B10.1,C09G5.4,T06E4.6,C29E4.1,C44C10.1,F57B1.4,T10E10.2,B0222.6,B0222.8,F57B7.3,T10E10.1,C29F4.1,T28C6.4,T28C6.6,T10E10.6,T07H6.3,B0222.7,T10E10.5,T15B7.5,T06E4.4,F38A3.2,T15B7.4,F55C10.2,C34H4.4,F09G8.6,K08C9.4,Y69H2.14,Y41D4A.2,F56B3.1
GO:MF	Structural molecule activity	GO:0005198	0.000320447	33	F33D11.3,T10B10.1,C09G5.4,T06E4.6,C29E4.1,C44C10.1,F57B1.4,T10E10.2,B0222.6,B0222.8,F57B7.3,T10E10.1,C29F4.1,T28C6.4,T28C6.6,T10E10.6,T07H6.3,E03H4.8,T28D6.2,B0222.7,ZK899.4,T10E10.5,T15B7.5,T06E4.4,F38A3.2,T15B7.4,F55C10.2,C34H4.4,F09G8.6,K08C9.4,Y69H2.14,Y41D4A.2,F56B3.1
GO:MF	Serine-type endopeptidase inhibitor activity	GO:0004867	0.00580196	11	F35B12.4,Y69H2.3,C02F12.5,T01D3.3,C54D10.10,F35B12.6,T21D12.12,B0222.5,E01G6.1,C05E4.1,R12A1.3
GO:MF	Peptidase inhibitor activity	GO:0030414	0.00696696	12	F35B12.4,Y69H2.3,C02F12.5,T01D3.3,C54D10.10,F35B12.6,T21D12.12,B0222.5,T28C12.6,E01G6.1,C05E4.1,R12A1.3
GO:MF	Peptidase regulator activity	GO:0061134	0.0122057	12	F35B12.4,Y69H2.3,C02F12.5,T01D3.3,C54D10.10,F35B12.6,T21D12.12,B0222.5,T28C12.6,E01G6.1,C05E4.1,R12A1.3
GO:MF	Enzyme inhibitor activity	GO:0004857	0.0166853	13	F35B12.4,Y69H2.3,K10H10.10,C02F12.5,T01D3.3,C54D10.10,F35B12.6,T21D12.12,B0222.5,T28C12.6,E01G6.1,C05E4.1,R12A1.3
GO:MF	Endopeptidase inhibitor activity	GO:0004866	0.01756	11	F35B12.4,Y69H2.3,C02F12.5,T01D3.3,C54D10.10,F35B12.6,T21D12.12,B0222.5,E01G6.1,C05E4.1,R12A1.3
GO:MF	Endopeptidase regulator activity	GO:0061135	0.0196615	11	F35B12.4,Y69H2.3,C02F12.5,T01D3.3,C54D10.10,F35B12.6,T21D12.12,B0222.5,E01G6.1,C05E4.1,R12A1.3
GO:MF	Carbohydrate binding	GO:0030246	0.0234675	23	B0365.6,E03H4.10,F38A5.3,M02F4.7,F49A5.5,F10G2.3,F56D6.2,Y38E10A.5,C29F3.5,F16H6.1,ZK666.7,F38A1.4,F49A5.7,F49A5.4,Y46C8AL.2,Y54G2A.8,T25E12.10,T20B3.15,R07B1.2,F49A5.9,Y102A5B.1,T07H3.4,C01B4.6
GO:MF	Monooxygenase activity	GO:0004497	0.036707	12	R08F11.3,C26F1.2,K08C7.2,T13C5.1,T10H4.11,C46H11.2,T10B9.10,T10H4.10,T10B9.4,C34G6.2,C02C2.1,R04D3.1
GO:BP	Defense response to other organism	GO:0098542	6.34295e-11	39	C14C6.5,F01D5.5,C08E8.4,F28D1.5,F45E4.5,B0365.6,ZK1055.7,F38A5.3,F01D5.1,C34H4.3,F53C11.1,C10C5.2,T27F2.4,K01D12.11,T19D12.4,T25B6.7,K08D8.4,F10G2.3,C49G7.10,F20G2.5,C34H4.1,ZK666.7,C50F4.8,F35E12.9,F35E8.8,ZK666.6,C14C11.4,F09F3.6,F13A7.11,F55G11.5,B0213.2,W05E7.1,C07G3.2,T07H3.3,F22H10.2,ZC47.4,Y54G2A.8,F44G3.10,F58E6.7
GO:BP	Response to other organism	GO:0051707	7.04188e-11	39	C14C6.5,F01D5.5,C08E8.4,F28D1.5,F45E4.5,B0365.6,ZK1055.7,F38A5.3,F01D5.1,C34H4.3,F53C11.1,C10C5.2,T27F2.4,K01D12.11,T19D12.4,T25B6.7,K08D8.4,F10G2.3,C49G7.10,F20G2.5,C34H4.1,ZK666.7,C50F4.8,F35E12.9,F35E8.8,ZK666.6,C14C11.4,F09F3.6,F13A7.11,F55G11.5,B0213.2,W05E7.1,C07G3.2,T07H3.3,F22H10.2,ZC47.4,Y54G2A.8,F44G3.10,F58E6.7
GO:BP	Biological process involved in interspecies interaction between organisms	GO:0044419	7.04188e-11	39	C14C6.5,F01D5.5,C08E8.4,F28D1.5,F45E4.5,B0365.6,ZK1055.7,F38A5.3,F01D5.1,C34H4.3,F53C11.1,C10C5.2,T27F2.4,K01D12.11,T19D12.4,T25B6.7,K08D8.4,F10G2.3,C49G7.10,F20G2.5,C34H4.1,ZK666.7,C50F4.8,F35E12.9,F35E8.8,ZK666.6,C14C11.4,F09F3.6,F13A7.11,F55G11.5,B0213.2,W05E7.1,C07G3.2,T07H3.3,F22H10.2,ZC47.4,Y54G2A.8,F44G3.10,F58E6.7
GO:BP	Response to external biotic stimulus	GO:0043207	7.04188e-11	39	C14C6.5,F01D5.5,C08E8.4,F28D1.5,F45E4.5,B0365.6,ZK1055.7,F38A5.3,F01D5.1,C34H4.3,F53C11.1,C10C5.2,T27F2.4,K01D12.11,T19D12.4,T25B6.7,K08D8.4,F10G2.3,C49G7.10,F20G2.5,C34H4.1,ZK666.7,C50F4.8,F35E12.9,F35E8.8,ZK666.6,C14C11.4,F09F3.6,F13A7.11,F55G11.5,B0213.2,W05E7.1,C07G3.2,T07H3.3,F22H10.2,ZC47.4,Y54G2A.8,F44G3.10,F58E6.7
GO:BP	Response to biotic stimulus	GO:0009607	7.04188e-11	39	C14C6.5,F01D5.5,C08E8.4,F28D1.5,F45E4.5,B0365.6,ZK1055.7,F38A5.3,F01D5.1,C34H4.3,F53C11.1,C10C5.2,T27F2.4,K01D12.11,T19D12.4,T25B6.7,K08D8.4,F10G2.3,C49G7.10,F20G2.5,C34H4.1,ZK666.7,C50F4.8,F35E12.9,F35E8.8,ZK666.6,C14C11.4,F09F3.6,F13A7.11,F55G11.5,B0213.2,W05E7.1,C07G3.2,T07H3.3,F22H10.2,ZC47.4,Y54G2A.8,F44G3.10,F58E6.7
GO:BP	Defense response	GO:0006952	1.06498e-10	39	C14C6.5,F01D5.5,C08E8.4,F28D1.5,F45E4.5,B0365.6,ZK1055.7,F38A5.3,F01D5.1,C34H4.3,F53C11.1,C10C5.2,T27F2.4,K01D12.11,T19D12.4,T25B6.7,K08D8.4,F10G2.3,C49G7.10,F20G2.5,C34H4.1,ZK666.7,C50F4.8,F35E12.9,F35E8.8,ZK666.6,C14C11.4,F09F3.6,F13A7.11,F55G11.5,B0213.2,W05E7.1,C07G3.2,T07H3.3,F22H10.2,ZC47.4,Y54G2A.8,F44G3.10,F58E6.7
GO:BP	Desponse to external stimulus	GO:0009605	5.54777e-07	45	C14C6.5,F01D5.5,C08E8.4,F28D1.5,C43F9.8,F45E4.5,B0365.6,ZK1055.7,F38A5.3,F01D5.1,C34H4.3,F53C11.1,C10C5.2,T27F2.4,K01D12.11,T19D12.4,T25B6.7,K08D8.4,F10G2.3,C49G7.10,F20G2.5,C34H4.1,ZK666.7,C50F4.8,F35E12.9,F35E8.8,ZK666.6,C14C11.4,F09F3.6,F13A7.11,F55G11.5,B0213.2,W05E7.1,C07G3.2,K09C8.5,T07H3.3,K11G9.4,F22H10.2,ZC47.4,Y54G2A.8,F44G3.10,D1022.6,T25E12.10,F58E6.7,F58E6.10
GO:BP	Immune response	GO:0006955	3.86325e-06	28	C14C6.5,F01D5.5,C08E8.4,B0365.6,ZK1055.7,F38A5.3,F01D5.1,C34H4.3,F53C11.1,C10C5.2,T27F2.4,K01D12.11,T19D12.4,T25B6.7,K08D8.4,C49G7.10,F20G2.5,C34H4.1,F35E12.9,F35E8.8,C14C11.4,Y77E11A.12,F13A7.11,F55G11.5,C07G3.2,F22H10.2,ZC47.4,F44G3.10
GO:BP	Immune system process	GO:0002376	4.60578e-06	28	C14C6.5,F01D5.5,C08E8.4,B0365.6,ZK1055.7,F38A5.3,F01D5.1,C34H4.3,F53C11.1,C10C5.2,T27F2.4,K01D12.11,T19D12.4,T25B6.7,K08D8.4,C49G7.10,F20G2.5,C34H4.1,F35E12.9,F35E8.8,C14C11.4,Y77E11A.12,F13A7.11,F55G11.5,C07G3.2,F22H10.2,ZC47.4,F44G3.10
GO:BP	Response to stress	GO:0006950	4.98106e-06	57	F32A5.2,C14C6.5,C03A7.4,C03A7.14,F01D5.5,C08E8.4,C03A7.7,ZK430.8,F28D1.5,F45E4.5,B0365.6,F35A5.3,ZK1055.7,F38A5.3,F01D5.1,F55D10.3,C54D10.1,C34H4.3,F53C11.1,C10C5.2,T27F2.4,K01D12.11,T19D12.4,T25B6.7,K08D8.4,Y47D3B.7,F10G2.3,C49G7.10,F20G2.5,C34H4.1,ZK666.7,C50F4.8,F35E12.9,C11E4.2,F35E8.8,ZK666.6,C14C11.4,F09F3.6,W02A2.3,ZC416.4,F13A7.11,T01D1.6,F55G11.5,B0213.2,F11F1.1,W05E7.1,C07G3.2,K09C8.5,T…
GO:BP	Innate immune response	GO:0045087	2.38246e-05	26	C14C6.5,F01D5.5,C08E8.4,B0365.6,ZK1055.7,F38A5.3,F01D5.1,C34H4.3,F53C11.1,C10C5.2,T27F2.4,K01D12.11,T19D12.4,K08D8.4,C49G7.10,F20G2.5,C34H4.1,F35E12.9,F35E8.8,C14C11.4,F13A7.11,F55G11.5,C07G3.2,F22H10.2,ZC47.4,F44G3.10
GO:BP	Response to bacterium	GO:0009617	0.000458035	15	F28D1.5,F45E4.5,T19D12.4,F10G2.3,F20G2.5,ZK666.7,C50F4.8,ZK666.6,F09F3.6,F55G11.5,B0213.2,W05E7.1,T07H3.3,Y54G2A.8,F58E6.7
GO:BP	Defense response to bacterium	GO:0042742	0.000458035	15	F28D1.5,F45E4.5,T19D12.4,F10G2.3,F20G2.5,ZK666.7,C50F4.8,ZK666.6,F09F3.6,F55G11.5,B0213.2,W05E7.1,T07H3.3,Y54G2A.8,F58E6.7
GO:BP	Gland morphogenesis	GO:0022612	0.00257326	6	T20G5.7,T05B4.3,T08B1.2,C46H11.9,T05B4.11,M6.3
GO:BP	Gland development	GO:0048732	0.00257326	6	T20G5.7,T05B4.3,T08B1.2,C46H11.9,T05B4.11,M6.3
GO:BP	Pharyngeal gland morphogenesis	GO:1905905	0.00257326	6	T20G5.7,T05B4.3,T08B1.2,C46H11.9,T05B4.11,M6.3
GO:BP	Endoplasmic reticulum unfolded protein response	GO:0030968	0.00266902	9	C03A7.4,C03A7.14,C03A7.7,F35A5.3,K01D12.11,W02A2.3,T01D1.6,T06E4.8,F41E6.11
GO:BP	Cellular response to unfolded protein	GO:0034620	0.00329191	10	C03A7.4,C03A7.14,C03A7.7,F35A5.3,K01D12.11,W02A2.3,T01D1.6,F11F1.1,T06E4.8,F41E6.11
GO:BP	Regulation of peptidase activity	GO:0052547	0.00468228	13	F35B12.4,Y69H2.3,C02F12.5,T01D3.3,C54D10.10,F35B12.6,T21D12.12,Y77E11A.12,B0222.5,T28C12.6,E01G6.1,C05E4.1,R12A1.3
GO:BP	Response to unfolded protein	GO:0006986	0.00553411	10	C03A7.4,C03A7.14,C03A7.7,F35A5.3,K01D12.11,W02A2.3,T01D1.6,F11F1.1,T06E4.8,F41E6.11
GO:BP	Regulation of endopeptidase activity	GO:0052548	0.00759919	12	F35B12.4,Y69H2.3,C02F12.5,T01D3.3,C54D10.10,F35B12.6,T21D12.12,Y77E11A.12,B0222.5,E01G6.1,C05E4.1,R12A1.3
GO:BP	Anatomical structure development	GO:0048856	0.0143655	63	T10B10.1,T20G5.7,C03A7.4,T06E4.6,C03A7.14,M01E10.2,C44C10.1,F57B1.4,T10E10.2,C03A7.7,F57B7.3,K07C10.1,T10E10.1,C43F9.8,K07A3.2,C29F4.1,T28C6.4,T28C6.6,T05B4.3,F55D10.3,T10E10.6,T07H6.3,K11D12.3,F53B2.6,Y54E10A.4,Y47D3B.7,T10E10.5,K04G11.2,C41D7.2,R107.8,R08E3.4,B0410.2,T08B1.2,T15B7.5,H06A10.1,F44F4.4,T06E4.4,ZK270.1,F38A3.2,F55C10.2,C34H4.4,F47H4.10,K09C8.5,C46H11.9,K11G9.4,C26D10.7,Y54G2A.1,M05…
GO:BP	Response to stimulus	GO:0050896	0.0147513	107	F32A5.2,C14C6.5,C03A7.4,C03A7.14,F22E10.3,F01D5.5,C08E8.4,R08F11.3,C03A7.7,ZK430.8,F28D1.5,C43F9.8,F45E4.5,B0365.6,F35A5.3,ZK1055.7,F38A5.3,F01D5.1,F55D10.3,C54D10.1,C34H4.3,F53C11.1,F35B12.7,C10C5.2,R11.2,T27F2.4,Y23B4A.2,K01D12.11,T19D12.4,T25B6.7,K08D8.4,T10H4.11,Y50D4B.6,K10B4.3,Y47D3B.7,F10G2.3,C49G7.10,K04G11.2,F20G2.5,R107.8,ZK418.7,C34H4.1,ZK666.7,C50F4.8,B0410.2,F35E12.9,T21E8.1,C25F9.1,…
GO:BP	Cellular response to topologically incorrect protein	GO:0035967	0.0163806	10	C03A7.4,C03A7.14,C03A7.7,F35A5.3,K01D12.11,W02A2.3,T01D1.6,F11F1.1,T06E4.8,F41E6.11
GO:BP	Negative regulation of hydrolase activity	GO:0051346	0.0174655	12	F35B12.4,Y69H2.3,K10H10.10,C02F12.5,T01D3.3,C54D10.10,F35B12.6,T21D12.12,B0222.5,E01G6.1,C05E4.1,R12A1.3
GO:BP	Negative regulation of endopeptidase activity	GO:0010951	0.0289772	11	F35B12.4,Y69H2.3,C02F12.5,T01D3.3,C54D10.10,F35B12.6,T21D12.12,B0222.5,E01G6.1,C05E4.1,R12A1.3
GO:BP	Negative regulation of peptidase activity	GO:0010466	0.032554	11	F35B12.4,Y69H2.3,C02F12.5,T01D3.3,C54D10.10,F35B12.6,T21D12.12,B0222.5,E01G6.1,C05E4.1,R12A1.3
GO:BP	Negative regulation of proteolysis	GO:0045861	0.0365043	11	F35B12.4,Y69H2.3,C02F12.5,T01D3.3,C54D10.10,F35B12.6,T21D12.12,B0222.5,E01G6.1,C05E4.1,R12A1.3
GO:BP	Response to topologically incorrect protein	GO:0035966	0.0419411	10	C03A7.4,C03A7.14,C03A7.7,F35A5.3,K01D12.11,W02A2.3,T01D1.6,F11F1.1,T06E4.8,F41E6.11
GO:CC	Extracellular region	GO:0005576	1.52135e-05	36	C37C3.13,F02D8.4,F28D1.5,F49E11.10,R13A5.3,C06E8.5,Y69H2.3,T01D3.3,Y52B11A.8,T07C4.5,R13A5.6,T19C3.9,W01F3.2,T08A9.11,D1009.3,ZK262.3,F09F3.6,W02A2.3,W05E7.1,H36L18.1,ZC334.2,T21C9.8,F44A2.3,ZK669.3,T28C12.6,K09C8.5,Y73F4A.2,E01G6.1,C26D10.7,C05E4.1,F39C12.4,C07A4.2,C29F3.2,M04D8.3,F58E6.7,R12A1.3
GO:CC	Integral component of membrane	GO:0016021	0.00296659	212	F33D11.3,T06E4.6,F22E10.3,M01E10.2,ZK863.8,ZK520.2,C44C10.1,F57B1.4,T10E10.2,C47A10.1,Y37H2A.14,T09B4.5,F23D12.6,K07C10.1,T10E10.1,W03F8.6,K07A3.2,C29F4.1,H43E16.1,T28C6.4,K06A9.1,T28C6.6,F55D10.3,T10E10.6,C54D10.1,T07H6.3,T01B11.7,AC3.8,K08C7.2,K10D6.2,K11D12.3,T24E12.5,C09H5.2,T19D12.4,T25B6.7,Y50D4B.6,F58G6.9,C02C2.4,Y47D3B.7,K08B4.3,K09H9.8,F49A5.5,F59E11.7,F54C1.1,Y6B3B.10,Y4C6B.2,T08A9.11,T…
GO:CC	Intrinsic component of membrane	GO:0031224	0.00328468	212	F33D11.3,T06E4.6,F22E10.3,M01E10.2,ZK863.8,ZK520.2,C44C10.1,F57B1.4,T10E10.2,C47A10.1,Y37H2A.14,T09B4.5,F23D12.6,K07C10.1,T10E10.1,W03F8.6,K07A3.2,C29F4.1,H43E16.1,T28C6.4,K06A9.1,T28C6.6,F55D10.3,T10E10.6,C54D10.1,T07H6.3,T01B11.7,AC3.8,K08C7.2,K10D6.2,K11D12.3,T24E12.5,C09H5.2,T19D12.4,T25B6.7,Y50D4B.6,F58G6.9,C02C2.4,Y47D3B.7,K08B4.3,K09H9.8,F49A5.5,F59E11.7,F54C1.1,Y6B3B.10,Y4C6B.2,T08A9.11,T…
GO:CC	Cell surface	GO:0009986	0.0158965	11	C37C3.13,R13A5.3,F55D10.3,T07C4.5,R13A5.6,T19C3.9,T08A9.11,F09F3.6,T21C9.8,K02G10.7,C29F3.2
GO:CC	Membrane	GO:0016020	0.0246172	230	F33D11.3,T06E4.6,F22E10.3,M01E10.2,ZK863.8,ZK520.2,C44C10.1,F57B1.4,T10E10.2,C47A10.1,Y37H2A.14,T09B4.5,F23D12.6,K07C10.1,T10E10.1,W03F8.6,C43F9.8,K08D8.6,K07A3.2,C29F4.1,H43E16.1,T28C6.4,K06A9.1,T28C6.6,B0024.4,F55D10.3,T10E10.6,C54D10.1,T07H6.3,T01B11.7,AC3.8,F53C11.1,K08C7.2,K10D6.2,E03H4.8,K11D12.3,T24E12.5,C09H5.2,T19D12.4,R186.4,T25B6.7,F54E2.1,Y50D4B.6,F58G6.9,K10B4.3,C02C2.4,Y47D3B.7,K08B…
P values were obtained using the hypergeometric Fisher test and g_profiler g_SCS method
