# Supplementary material for: Glycerol 3-phosphate phosphatase/PGPH-2 counters metabolic stress and promotes healthy aging via a glycogen sensing-AMPK-HLH-30-autophagy axis in C. elegans
Source: Nat Commun. 2023 Aug 25;14:5214. doi: 10.1038/s41467-023-40857-y (PMC10457390; doi:10.1038/s41467-023-40857-y)
Supplement: Supplementary file 9 — Supplementary Data 6 [file 41467_2023_40857_MOESM9_ESM.xlsx]

## Sheet: Table S6
Supplementary Table S6: List of genes upregulated in pgph-2 o/e in comparison to WT simultaneously under normal and glucose excess conditions.
Gene ID	Gene name	Functional description according to Simplemine from Wormbase
C02A12.4	lys-7	Involved in defense response to other organism. Expressed in head neurons\; intestine\; and rectal gland cell.
C08E3.10	fbxa-158	Enriched in ALM\; PLM\; intestine\; and sensory neurons based on tiling array\; microarray\; and RNA-seq studies. Is affected by several genes including glp-1\; skn-1\; and rrf-3 based on microarray and RNA-seq studies. Is affected by fifteen chemicals including methylmercury hydroxide\; methylmercuric chloride\; and Tunicamycin based on RNA-seq and microarray studies. Is predicted to encode a pr…
C08E3.9	fbxa-166	Enriched in intestine and pharynx based on tiling array and RNA-seq studies. Is affected by several genes including rrf-3\; hsf-1\; and elt-2 based on microarray\; tiling array\; and RNA-seq studies. Is affected by twelve chemicals including hydrogen sulfide\; methylmercury hydroxide\; and methylmercuric chloride based on microarray and RNA-seq studies. Is predicted to encode a protein with the f…
C14C6.5	C14C6.5	Involved in innate immune response.
C29F3.2	wrt-8	Predicted to enable peptidase activity. Predicted to be involved in cell-cell signaling\; protein autoprocessing\; and system development. Predicted to be located in cell surface\; extracellular space\; and plasma membrane. Expressed in hyp10\; hyp6\; hyp7 syncytium\; hyp8\; and hyp9.
C29F3.5	clec-230	Predicted to enable carbohydrate binding activity.
C44C1.6	C44C1.6	Is affected by several genes including daf-2\; glp-1\; and rrf-3 based on microarray\; tiling array\; and RNA-seq studies. Is affected by fifteen chemicals including rotenone\; Tunicamycin\; and multi-walled carbon nanotube based on RNA-seq and microarray studies.
C50F7.5	C50F7.5	Enriched in cholinergic neurons\; head mesodermal cell\; intestine\; mechanosensory neurons\; and in male based on microarray\; RNA-seq\; and single-cell RNA-seq studies. Is affected by several genes including daf-16\; daf-2\; and glp-1 based on microarray\; RNA-seq\; and tiling array studies. Is affected by thirty-eight chemicals including 1-methylnicotinamide\; rotenone\; and Tunicamycin based …
C52E2.4	C52E2.4	Enriched in intestine based on tiling array\; RNA-seq\; and microarray studies. Is affected by several genes including daf-2\; skn-1\; and elt-2 based on microarray and RNA-seq studies. Is affected by thirteen chemicals including D-glucose\; stavudine\; and Zidovudine based on RNA-seq and microarray studies. Is predicted to encode a protein with the following domains: FTH domain and Domain of unk…
C55C3.7	C55C3.7	Enriched in AVA and in male based on tiling array and RNA-seq studies. Is affected by several genes including daf-2\; glp-1\; and pie-1 based on tiling array\; RNA-seq\; and microarray studies. Is affected by sodium arsenite\; atracurium\; and nitroguanidine based on RNA-seq and microarray studies.
D1025.6	nspc-16	Enriched in excretory gland cell and neurons based on single-cell RNA-seq and microarray studies. Is affected by several genes including daf-16\; daf-2\; and glp-1 based on microarray\; tiling array\; and RNA-seq studies. Is affected by eighteen chemicals including hydrogen sulfide\; Ethanol\; and mianserin based on microarray and RNA-seq studies.
D1025.7	nspc-18	Enriched in excretory gland cell based on single-cell RNA-seq studies. Is affected by several genes including daf-16\; daf-2\; and glp-1 based on microarray\; tiling array\; and RNA-seq studies. Is affected by fifteen chemicals including hydrogen sulfide\; mianserin\; and D-glucose based on microarray and RNA-seq studies.
D1025.8	nspc-17	Enriched in NSM and excretory gland cell based on RNA-seq and single-cell RNA-seq studies. Is affected by several genes including daf-16\; daf-2\; and glp-1 based on tiling array\; microarray\; and RNA-seq studies. Is affected by fifteen chemicals including hydrogen sulfide\; mianserin\; and D-glucose based on microarray and RNA-seq studies.
E03H4.10	clec-17	Predicted to enable carbohydrate binding activity.
F09B9.1	oac-14	Predicted to enable acyltransferase activity, transferring groups other than amino-acyl groups. Predicted to be located in membrane. Predicted to be integral component of membrane.
F09C6.1	ifas-2	Predicted to enable actin binding activity. Predicted to be located in cytoplasm.
F09C6.13	F09C6.13	Enriched in excretory cell\; germ line\; muscle cell\; and pharynx based on tiling array and RNA-seq studies. Is affected by several genes including glp-1\; eat-2\; and sek-1 based on tiling array\; microarray\; and RNA-seq studies. Is affected by fourteen chemicals including tryptophan\; Tunicamycin\; and sodium arsenite based on microarray and RNA-seq studies.
F10G2.3	clec-7	Predicted to enable carbohydrate binding activity. Involved in defense response to Gram-positive bacterium.
F16H6.1	clec-42	Predicted to enable carbohydrate binding activity. Expressed in int1DL\; int1DR\; int1VL\; int1VR\; and neurons.
F17B5.1	F17B5.1	Is affected by several genes including daf-16\; daf-2\; and glp-1 based on RNA-seq\; microarray\; and proteomic studies. Is affected by twenty-one chemicals including Ethanol\; Tunicamycin\; and 4-bromodiphenyl ether based on RNA-seq and microarray studies. Is predicted to encode a protein with the following domains: Thioredoxin-like\; Thioredoxin-like fold\; and Thioredoxin-like superfamily.
F17E9.11	lys-10	Predicted to be involved in signal transduction.
F28D1.5	thn-2	Involved in defense response to Gram-negative bacterium and defense response to Gram-positive bacterium. Predicted to be located in extracellular region.
F47H4.10	skr-5	Predicted to enable cullin family protein binding activity. Involved in determination of adult lifespan. Predicted to be located in cytoplasm and nucleus. Expressed in hypodermis\; intestinal cell\; and vulval muscle. Is an ortholog of human SKP1 (S-phase kinase associated protein 1).
F48G7.5	F48G7.5	Enriched in head mesodermal cell and intestine based on tiling array\; RNA-seq\; and microarray studies. Is affected by several genes including daf-16\; daf-2\; and skn-1 based on microarray\; tiling array\; and RNA-seq studies. Is affected by twenty-five chemicals including Heme\; 1-methylnicotinamide\; and rotenone based on microarray and RNA-seq studies. Is predicted to encode a protein with t…
F48G7.8	F48G7.8	Enriched in intestine based on tiling array\; RNA-seq\; and microarray studies. Is affected by several genes including daf-16\; daf-2\; and daf-12 based on microarray\; tiling array\; and RNA-seq studies. Is affected by ten chemicals including Heme\; Tunicamycin\; and Cry5B based on microarray and RNA-seq studies. Is predicted to encode a protein with the following domains: ShK domain-like and Sh…
F49A5.4	clec-24	Predicted to enable carbohydrate binding activity. Predicted to be located in membrane. Predicted to be integral component of membrane.
F49A5.5	clec-28	Predicted to enable carbohydrate binding activity. Predicted to be located in membrane. Predicted to be integral component of membrane.
F49A5.7	clec-33	Predicted to enable carbohydrate binding activity. Predicted to be located in membrane. Predicted to be integral component of membrane.
F49E11.10	scl-2	Predicted to be located in extracellular space. Expressed in intestinal cell. Is an ortholog of human PI15 (peptidase inhibitor 15).
F49F1.5	F49F1.5	Enriched in OLL\; PVD\; head mesodermal cell\; and intestine based on tiling array\; RNA-seq\; and microarray studies. Is affected by several genes including daf-16\; daf-2\; and skn-1 based on microarray\; tiling array\; and RNA-seq studies. Is affected by twenty-eight chemicals including Heme\; hydrogen sulfide\; and Tunicamycin based on microarray and RNA-seq studies. Is predicted to encode a …
F55A4.9	rncs-1	Expressed in hypodermal cell and vulva.
F55G11.4	F55G11.4	Involved in defense response to Gram-negative bacterium. Expressed in intestine.
H19N07.3	scb-1	Located in nucleus. Expressed in somatic cell.
K02E7.1	K02E7.1	Enriched in germline precursor cell based on tiling array studies. Is affected by several genes including daf-16\; rrf-3\; and daf-12 based on tiling array\; RNA-seq\; and microarray studies. Is affected by seven chemicals including methylmercuric chloride\; Tunicamycin\; and manganese chloride based on microarray and RNA-seq studies. Is predicted to encode a protein with the following domains: C…
K09C6.9	K09C6.9	Enriched in amphid sheath cell and intestine based on RNA-seq and microarray studies. Is affected by several genes including daf-16\; daf-2\; and rrf-3 based on microarray\; tiling array\; and RNA-seq studies. Is affected by nineteen chemicals including nicotinic acid\; methylmercuric chloride\; and rotenone based on RNA-seq and microarray studies.
R07C12.1	R07C12.1	Enriched in DA neuron\; VA neuron\; and dopaminergic neurons based on tiling array and microarray studies. Is affected by several genes including daf-16\; daf-2\; and glp-1 based on microarray\; tiling array\; and RNA-seq studies. Is affected by nineteen chemicals including Tunicamycin\; levamisole\; and procyanidin based on microarray and RNA-seq studies.
R13H4.3	pho-8	Predicted to enable phosphatase activity. Predicted to be involved in dephosphorylation. Human ortholog(s) of this gene implicated in amelogenesis imperfecta type 1J. Is an ortholog of human ACP2 (acid phosphatase 2, lysosomal) and ACP4 (acid phosphatase 4).
T01C3.4	fil-1	Enables lipase activity. Involved in lipid catabolic process.
T02B5.1	cest-1.1	Predicted to enable carboxylic ester hydrolase activity. Predicted to be located in membrane. Predicted to be integral component of membrane. Is an ortholog of human CES1 (carboxylesterase 1) and CES4A (carboxylesterase 4A).
T05B4.3	phat-4	Involved in pharyngeal gland morphogenesis. Expressed in g1AL\; g1AR\; g1P\; g2L\; and g2R.
T07H3.3	math-38	Involved in defense response to Gram-positive bacterium.
T07H8.5	srg-31	Predicted to enable transmembrane signaling receptor activity. Predicted to be involved in sensory perception of chemical stimulus. Predicted to be located in membrane. Predicted to be integral component of membrane. Expressed in amphid neurons\; anal depressor muscle\; and lumbar neurons.
T13B5.5	lips-11	Predicted to enable lipase activity. Involved in IRE1-mediated unfolded protein response.
T18D3.14	T18D3.14	Is affected by adr-1 based on RNA-seq studies.
T19C9.8	T19C9.8	Enriched in cholinergic neurons\; coelomocyte\; head mesodermal cell\; intestine\; and male-specific anatomical entity based on tiling array\; RNA-seq\; and microarray studies. Is affected by several genes including daf-16\; daf-2\; and glp-1 based on tiling array\; microarray\; and RNA-seq studies. Is affected by twenty-four chemicals including Heme\; tryptophan\; and methylmercury hydroxide bas…
T26H5.9	T26H5.9	Enriched in head mesodermal cell\; intestine\; muscle cell\; and neurons based on tiling array and RNA-seq studies. Is affected by several genes including daf-16\; daf-2\; and glp-1 based on RNA-seq and microarray studies. Is affected by twenty-four chemicals including methylmercury hydroxide\; 1-methylnicotinamide\; and rotenone based on RNA-seq and microarray studies.
W03F9.4	W03F9.4	Predicted to enable carnitine O-palmitoyltransferase activity. Predicted to be involved in carnitine metabolic process and fatty acid metabolic process. Predicted to be located in mitochondrion.
Y102A5C.43	Y102A5C.43	Is affected by several genes including unc-30\; hsp-6\; and hpl-2 based on RNA-seq studies. Is affected by Colistin based on microarray studies.
Y102A5C.7	clec-237	Is affected by several genes including daf-2\; let-60\; and sir-2.1 based on microarray and RNA-seq studies. Is affected by aldicarb based on microarray studies.
Y105C5B.3	Y105C5B.3	Predicted to enable acid phosphatase activity and metal ion binding activity.
Y23B4A.2	capa-1	Enables G protein-coupled receptor binding activity. Involved in neuropeptide signaling pathway. Expressed in ASGL and ASGR.
Y39G8B.7	Y39G8B.7	Enriched in OLL\; PVD\; intestine\; and male-specific anatomical entity based on microarray and tiling array studies. Is affected by several genes including daf-16\; daf-2\; and rrf-3 based on microarray\; tiling array\; and RNA-seq studies. Is affected by ten chemicals including Heme\; Tunicamycin\; and TPEN based on microarray and RNA-seq studies. Is predicted to encode a protein with the follo…
Y51H7BM.1	math-45	Enriched in intestine based on tiling array and RNA-seq studies. Is affected by several genes including daf-2\; skn-1\; and hsf-1 based on microarray\; tiling array\; and RNA-seq studies. Is affected by twelve chemicals including rotenone\; mianserin\; and D-glucose based on RNA-seq and microarray studies. Is predicted to encode a protein with the following domains: MATH domain\; MATH\/TRAF domai…
Y54G2A.8	clec-82	Predicted to enable carbohydrate binding activity. Involved in defense response to Gram-positive bacterium.
Y65B4BR.1	Y65B4BR.1	Predicted to enable phospholipase activity. Predicted to be involved in phospholipid metabolic process. Is an ortholog of human PLB1 (phospholipase B1).
ZC443.5	ugt-18	Predicted to enable glucuronosyltransferase activity. Predicted to be located in intracellular membrane-bounded organelle. Is an ortholog of human UGT3A1 (UDP glycosyltransferase family 3 member A1) and UGT3A2 (UDP glycosyltransferase family 3 member A2).
ZK617.2	lips-6	Predicted to enable lipase activity. Predicted to be involved in lipid catabolic process. Expressed in intestine.
ZK666.6	clec-60	Involved in defense response to Gram-positive bacterium. Expressed in intestine.
ZK666.7	clec-61	Predicted to enable carbohydrate binding activity. Involved in defense response to Gram-positive bacterium.
ZK896.1	ZK896.1	Enriched in intestine and sensory neurons based on RNA-seq studies. Is affected by several genes including daf-2\; glp-1\; and rrf-3 based on microarray\; tiling array\; and RNA-seq studies. Is affected by seventeen chemicals including methylmercury hydroxide\; Tunicamycin\; and D-glucose based on RNA-seq and microarray studies. Is predicted to encode a protein with the following domains: CUB-lik…
