# Supplementary material for: Glycerol 3-phosphate phosphatase/PGPH-2 counters metabolic stress and promotes healthy aging via a glycogen sensing-AMPK-HLH-30-autophagy axis in C. elegans
Source: Nat Commun. 2023 Aug 25;14:5214. doi: 10.1038/s41467-023-40857-y (PMC10457390; doi:10.1038/s41467-023-40857-y)
Supplement: Supplementary file 10 — Supplementary Data 7 [file 41467_2023_40857_MOESM10_ESM.xlsx]

## Sheet: Table S7
Supplementary Table S7: List of genes commonly upregulated in pgph-2 o/e animals, daf-2(e1370), and eat-2(ad465) mutant animals in comparion to WT.
Gao et al., experimental gerontology 2018
Wu et al., BMC 2018
Gene ID	Gene name	Functional description according to Simplemine from Wormbase
B0399.2	oac-1	Predicted to enable acyltransferase activity, transferring groups other than amino-acyl groups. Predicted to be involved in cellular polysaccharide biosynthetic process. Predicted to be located in membrane.
C02A12.4	lys-7	Involved in defense response to other organism. Expressed in head neurons\; intestine\; and rectal gland cell.
C06C6.9	C06C6.9	Predicted to be located in membrane. Predicted to be integral component of membrane.
C06G1.2	cpg-19	Enriched in head mesodermal cell\; neurons\; and pharynx based on microarray and RNA-seq studies. Is affected by several genes including daf-16\; daf-2\; and skn-1 based on RNA-seq and microarray studies. Is affected by eighteen chemicals including hydrogen sulfide\; methylmercuric chloride\; and multi-walled carbon nanotube based on microarray and RNA-seq studies.
C09B9.6	msp-55	Predicted to be located in cytoplasm\; cytoskeleton\; and pseudopodium. Expressed in gonad\; oocyte\; and sperm.
C14C6.5	C14C6.5	Involved in innate immune response.
C47E12.12	C47E12.12	Predicted to be located in membrane. Predicted to be integral component of membrane.
F17E9.5	F17E9.5	Predicted to be located in membrane. Predicted to be integral component of membrane.
F22D6.10	col-60	Predicted to be a structural constituent of cuticle. Predicted to be located in membrane. Predicted to be integral component of membrane.
F28A10.7	F28A10.7	Predicted to be located in membrane. Predicted to be integral component of membrane.
F38A1.14	clec-169	Predicted to enable carbohydrate binding activity.
F41F3.3	F41F3.3	Enriched in AFD\; DA neuron\; VA neuron\; hypodermis\; and intestine based on tiling array\; RNA-seq\; and microarray studies. Is affected by several genes including daf-16\; daf-2\; and skn-1 based on microarray and RNA-seq studies. Is affected by twenty-three chemicals including Nitric Oxide\; methylmercury hydroxide\; and 1-methylnicotinamide based on RNA-seq and microarray studies.
F46A8.9	F46A8.9	Is affected by several genes including daf-2\; dpy-10\; and eat-2 based on RNA-seq and microarray studies. Is affected by eight chemicals including methylmercuric chloride\; Cisplatin\; and Psoralens based on microarray and RNA-seq studies.
F46C5.1	F46C5.1	Predicted to be located in membrane. Predicted to be integral component of membrane.
F46F5.6	msrp-3	Enriched in amphid sheath cell and germ line based on RNA-seq studies. Is affected by several genes including daf-2\; age-1\; and dpy-10 based on microarray\; tiling array\; and RNA-seq studies. Is affected by twenty chemicals including aldicarb\; hydrogen sulfide\; and Ethanol based on microarray and RNA-seq studies.
F46F5.9	msrp-4	Enriched in body wall muscle cell and in male based on tiling array and RNA-seq studies. Is affected by several genes including daf-2\; rrf-3\; and dpy-10 based on microarray and RNA-seq studies. Is affected by fourteen chemicals including multi-walled carbon nanotube\; D-glucose\; and Rifampin based on RNA-seq and microarray studies.
F48G7.5	F48G7.5	Enriched in head mesodermal cell and intestine based on tiling array\; RNA-seq\; and microarray studies. Is affected by several genes including daf-16\; daf-2\; and skn-1 based on microarray\; tiling array\; and RNA-seq studies. Is affected by twenty-five chemicals including Heme\; 1-methylnicotinamide\; and rotenone based on microarray and RNA-seq studies. Is predicted to encode a protein with t…
F48G7.8	F48G7.8	Enriched in intestine based on tiling array\; RNA-seq\; and microarray studies. Is affected by several genes including daf-16\; daf-2\; and daf-12 based on microarray\; tiling array\; and RNA-seq studies. Is affected by ten chemicals including Heme\; Tunicamycin\; and Cry5B based on microarray and RNA-seq studies. Is predicted to encode a protein with the following domains: ShK domain-like and Sh…
F53A9.8	F53A9.8	Involved in defense response to Gram-positive bacterium.
F54F3.3	lipl-1	Predicted to enable hydrolase activity, acting on ester bonds. Involved in lipid catabolic process. Located in lysosome. Expressed in intestine. Human ortholog(s) of this gene implicated in Wolman disease\; autosomal recessive congenital ichthyosis 8\; and cholesterol ester storage disease. Is an ortholog of several human genes including LIPA (lipase A, lysosomal acid type)\; LIPF (lipase F, gast…
F58G1.5	lips-9	Predicted to enable lipase activity. Predicted to be involved in lipid catabolic process.
H17B01.2	H17B01.2	Is affected by several genes including daf-2\; glp-1\; and rrf-3 based on microarray\; tiling array\; proteomic\; and RNA-seq studies. Is affected by twenty-four chemicals including Mercuric Chloride\; rotenone\; and Tunicamycin based on microarray and RNA-seq studies.
K02E11.10	K02E11.10	Is affected by several genes including daf-16\; daf-2\; and glp-1 based on microarray and RNA-seq studies. Is affected by twenty chemicals including hydrogen sulfide\; Ethanol\; and Nitric Oxide based on microarray and RNA-seq studies.
K05F1.7	msp-63	Predicted to be located in cytoplasm\; cytoskeleton\; and pseudopodium. Expressed in gonad\; oocyte\; and sperm.
K05F6.11	poml-4	Predicted to enable arylesterase activity. Human ortholog(s) of this gene implicated in several diseases, including Alzheimer's disease\; autoimmune disease (multiple)\; eye disease (multiple)\; and hematologic cancer (multiple). Is an ortholog of human PON2 (paraoxonase 2) and PON3 (paraoxonase 3).
K06A4.6	K06A4.6	Enriched in head mesodermal cell based on RNA-seq studies. Is affected by several genes including daf-2\; eat-2\; and sir-2.1 based on microarray\; tiling array\; and RNA-seq studies. Is affected by ten chemicals including methylmercuric chloride\; multi-walled carbon nanotube\; and D-glucose based on microarray and RNA-seq studies.
K06A4.8	K06A4.8	Is affected by several genes including daf-2\; eat-2\; and clk-1 based on RNA-seq and microarray studies. Is affected by seven chemicals including manganese chloride\; allantoin\; and Sirolimus based on RNA-seq and microarray studies.
K07F5.1	msp-81	Expressed in gonad\; oocyte\; and sperm. Is predicted to encode a protein with the following domains: MSP (Major sperm protein) domain\; Major sperm protein (MSP) domain\; PapD-like superfamily\; and Immunoglobulin-like fold.
K12G11.3	adh-1	Predicted to enable alcohol dehydrogenase (NAD+) activity. Involved in defense response to Gram-positive bacterium. Predicted to be located in cytoplasm. Expressed in hypodermis\; muscle cell\; and neurons.
R12E2.14	R12E2.14	Enriched in AFD\; ASER\; germline precursor cell\; and intestine based on tiling array and RNA-seq studies. Is affected by several genes including daf-16\; daf-2\; and skn-1 based on microarray\; RNA-seq\; and tiling array studies. Is affected by twenty-two chemicals including 1-methylnicotinamide\; methylmercuric chloride\; and rotenone based on RNA-seq and microarray studies.
R13H9.2	msp-57	Expressed in gonad\; oocyte\; and sperm. Is predicted to encode a protein with the following domains: MSP (Major sperm protein) domain\; Major sperm protein (MSP) domain\; PapD-like superfamily\; and Immunoglobulin-like fold.
W01B11.1	W01B11.1	Predicted to be located in membrane. Predicted to be integral component of membrane.
Y39F10C.3	Y39F10C.3	Is affected by several genes including daf-2\; eat-2\; and sir-2.1 based on RNA-seq and microarray studies. Is affected by nine chemicals including tryptophan\; nanoparticle\; and metformin based on microarray and RNA-seq studies.
Y51A2B.4	Y51A2B.4	Predicted to be involved in lipid metabolic process.
Y51H4A.935	Y51H4A.935	Enriched in male based on RNA-seq studies. Is affected by several genes including daf-2\; eat-2\; and pgl-1 based on microarray and RNA-seq studies. Is affected by four chemicals including Zidovudine\; Sirolimus\; and Rifampin based on RNA-seq studies.
Y59E9AR.1	Y59E9AR.1	Predicted to be located in cytoskeleton.
Y59E9AR.7	Y59E9AR.7	Expressed in germ line. Is predicted to encode a protein with the following domains: MSP (Major sperm protein) domain\; Major sperm protein (MSP) domain\; PapD-like superfamily\; and Immunoglobulin-like fold.
Y66D12A.11	Y66D12A.11	Predicted to be located in membrane. Predicted to be integral component of membrane.
Y71F9B.14	Y71F9B.14	Not found
ZK1225.6	ssp-31	Enriched in AFD\; amphid sheath cell\; intestine\; sperm\; and in male based on RNA-seq and microarray studies. Is affected by several genes including daf-2\; age-1\; and dpy-10 based on microarray\; tiling array\; RNA-seq\; and proteomic studies. Is affected by fifteen chemicals including methylmercuric chloride\; rotenone\; and manganese chloride based on microarray and RNA-seq studies. Is pred…
ZK1251.6	msp-76	Expressed in gonad\; oocyte\; and sperm. Is predicted to encode a protein with the following domains: MSP (Major sperm protein) domain\; Major sperm protein (MSP) domain\; PapD-like superfamily\; and Immunoglobulin-like fold.
ZK1307.3	ZK1307.3	Enriched in NSM\; OLL\; PVD\; and in male based on tiling array and RNA-seq studies. Is affected by several genes including daf-2\; daf-12\; and dpy-10 based on microarray\; tiling array\; and RNA-seq studies. Is affected by fourteen chemicals including methylmercuric chloride\; D-glucose\; and stavudine based on microarray and RNA-seq studies. Is predicted to encode a protein with the following …
ZK354.1	msp-65	Expressed in gonad\; oocyte\; and sperm. Is predicted to encode a protein with the following domains: MSP (Major sperm protein) domain\; Major sperm protein (MSP) domain\; PapD-like superfamily\; and Immunoglobulin-like fold.
ZK354.11	msp-59	Expressed in gonad\; oocyte\; and sperm. Is predicted to encode a protein with the following domains: MSP (Major sperm protein) domain\; Major sperm protein (MSP) domain\; PapD-like superfamily\; and Immunoglobulin-like fold.
ZK354.4	msp-113	Expressed in gonad\; oocyte\; and sperm. Is predicted to encode a protein with the following domains: MSP (Major sperm protein) domain\; Major sperm protein (MSP) domain\; PapD-like superfamily\; and Immunoglobulin-like fold.
ZK354.5	msp-51	Expressed in gonad\; oocyte\; and sperm. Is predicted to encode a protein with the following domains: MSP (Major sperm protein) domain\; Major sperm protein (MSP) domain\; PapD-like superfamily\; and Immunoglobulin-like fold.
ZK678.5	wrt-4	Predicted to enable peptidase activity. Acts upstream of or within nematode male tail mating organ morphogenesis. Predicted to be located in cell surface\; extracellular space\; and plasma membrane. Expressed in hyp10\; hyp6\; hyp7 syncytium\; hyp8\; and hyp9. Human ortholog(s) of this gene implicated in 46,XY sex reversal 7. Is an ortholog of human DHH (desert hedgehog signaling molecule).
ZK84.5	ZK84.5	Enriched in NSM and in male based on tiling array and RNA-seq studies. Is affected by several genes including daf-2\; hsf-1\; and eat-2 based on tiling array\; microarray\; and RNA-seq studies. Is affected by ten chemicals including methylmercuric chloride\; D-glucose\; and Zidovudine based on microarray and RNA-seq studies.
