# Supplementary material for: Glycerol 3-phosphate phosphatase/PGPH-2 counters metabolic stress and promotes healthy aging via a glycogen sensing-AMPK-HLH-30-autophagy axis in C. elegans
Source: Nat Commun. 2023 Aug 25;14:5214. doi: 10.1038/s41467-023-40857-y (PMC10457390; doi:10.1038/s41467-023-40857-y)
Supplement: Supplementary file 11 — Supplementary Data 8 [file 41467_2023_40857_MOESM11_ESM.xlsx]

## Sheet: Table S8
Supplementary Table S8: List of the 214 HLH-30-dependent genes of 349 upregulated in pgph-2 o/e animals vs WT and downregulated in pgph-2 o/e; hlh-30 vs pgph-2 o/e.
Gene ID	Gene name	Functional description according to Simplemine from Wormbase
AH6.5	mex-6	Enables mRNA 3'-UTR binding activity\; protein domain specific binding activity\; and protein kinase binding activity. Involved in regulation of protein localization. Located in P granule. Expressed in AB\; ABa\; ABp\; and germ line.
B0035.13	B0035.13	Predicted to be involved in lipid metabolic process.
B0244.8	egg-1	Predicted to enable signaling receptor activity. Involved in positive regulation of protein localization to cell periphery and sexual reproduction. Located in plasma membrane. Expressed in germ line.
B0280.5	cpg-2	Enables chitin binding activity. Involved in several processes, including eggshell formation\; mitotic cytokinesis\; and regulation of cytokinesis. Located in external encapsulating structure and perivitelline space. Expressed in eggshell.
B0399.2	oac-1	Predicted to enable acyltransferase activity, transferring groups other than amino-acyl groups. Predicted to be involved in cellular polysaccharide biosynthetic process. Predicted to be located in membrane.
B0454.8	B0454.8	Enriched in germline precursor cell based on tiling array studies. Is affected by several genes including daf-2\; hsf-1\; and eat-2 based on microarray and RNA-seq studies. Is affected by six chemicals including methylmercury hydroxide\; Tunicamycin\; and cholesterol based on RNA-seq and microarray studies. Is predicted to encode a protein with the following domains: C6 domain and C6 domain.
B0513.4	B0513.4	Enriched in dopaminergic neurons\; germ line\; and head mesodermal cell based on tiling array and RNA-seq studies. Is affected by several genes including daf-16\; daf-2\; and rrf-3 based on microarray\; tiling array\; RNA-seq\; and proteomic studies. Is affected by thirteen chemicals including hydrogen sulfide\; Alovudine\; and Zidovudine based on microarray and RNA-seq studies.
B0554.1	B0554.1	Enriched in pharynx based on RNA-seq studies. Is affected by several genes including age-1\; eat-2\; and sir-2.1 based on microarray\; tiling array\; and RNA-seq studies. Is affected by nine chemicals including methylmercuric chloride\; Psoralens\; and allantoin based on microarray and RNA-seq studies.
C01G8.1	C01G8.1	Expressed in germ line.
C02A12.4	lys-7	Involved in defense response to other organism. Expressed in head neurons\; intestine\; and rectal gland cell.
C05C10.5	C05C10.5	Expressed in germ line.
C06C6.9	C06C6.9	Predicted to be located in membrane. Predicted to be integral component of membrane.
C06G1.2	cpg-19	Enriched in DA neuron\; VA neuron\; head mesodermal cell\; pharynx\; and sensory neurons based on microarray and RNA-seq studies. Is affected by several genes including daf-16\; daf-2\; and skn-1 based on RNA-seq and microarray studies. Is affected by eighteen chemicals including hydrogen sulfide\; methylmercuric chloride\; and multi-walled carbon nanotube based on microarray and RNA-seq studies.
C07G2.1	cpg-1	Enables chitin binding activity. Involved in several processes, including eggshell formation\; mitotic cytokinesis\; and regulation of cytokinesis. Located in external encapsulating structure. Expressed in eggshell\; germ line\; and oocyte.
C08F11.11	ule-4	Predicted to be located in extracellular region.
C09B9.6	msp-55	Predicted to be located in cytoplasm\; cytoskeleton\; and pseudopodium. Expressed in gonad\; oocyte\; and sperm.
C10H11.10	kca-1	Enables kinesin binding activity. Involved in embryo development\; establishment of meiotic spindle localization\; and polar body extrusion after meiotic divisions. Part of kinesin I complex. Expressed in gonad and oocyte.
C14B1.9	C14B1.9	Enriched in I5 neuron\; cholinergic neurons\; germ line\; germline precursor cell\; and retrovesicular ganglion based on tiling array\; RNA-seq\; and microarray studies. Is affected by several genes including rrf-3\; hsf-1\; and elt-2 based on microarray and RNA-seq studies. Is affected by ten chemicals including manganese chloride\; Zidovudine\; and metformin based on RNA-seq and microarray stud…
C17F4.12	C17F4.12	Enriched in hypodermis based on RNA-seq studies. Is affected by several genes including daf-2\; clk-1\; and pmk-1 based on tiling array\; microarray\; and RNA-seq studies. Is affected by eight chemicals including Tunicamycin\; multi-walled carbon nanotube\; and Sodium Chloride based on microarray and RNA-seq studies.
C17F4.3	C17F4.3	Enriched in amphid sheath cell and hypodermis based on RNA-seq studies. Is affected by several genes including daf-16\; daf-2\; and daf-12 based on microarray\; tiling array\; and RNA-seq studies. Is affected by eleven chemicals including methylmercuric chloride\; multi-walled carbon nanotube\; and stavudine based on microarray and RNA-seq studies.
C25A1.8	clec-87	Predicted to enable carbohydrate binding activity. Is an ortholog of human KLRF2 (killer cell lectin like receptor F2).
C28C12.2	mesp-1	Expressed in germ line.
C28D4.3	gln-6	Predicted to enable glutamate-ammonia ligase activity. Predicted to be involved in glutamine biosynthetic process. Predicted to be located in cytoplasm. Expressed in anterior gonad arm and germ line. Human ortholog(s) of this gene implicated in Alzheimer's disease\; Huntington's disease\; schizophrenia\; and temporal lobe epilepsy. Is an ortholog of human GLUL (glutamate-ammonia ligase).
C29F3.2	wrt-8	Predicted to enable peptidase activity. Predicted to be involved in cell-cell signaling and protein autoprocessing. Predicted to be located in cell surface\; extracellular space\; and plasma membrane. Expressed in hyp10\; hyp6\; hyp7 syncytium\; hyp8\; and hyp9. Human ortholog(s) of this gene implicated in 46,XY sex reversal 7. Is an ortholog of human DHH (desert hedgehog signaling molecule).
C32H11.5	C32H11.5	Enriched in ALM\; GABAergic neurons\; PLM\; and pharynx based on microarray and RNA-seq studies. Is affected by several genes including daf-16\; daf-2\; and rrf-3 based on microarray and RNA-seq studies. Is affected by twelve chemicals including 1-methylnicotinamide\; nicotinic acid\; and D-glucose based on RNA-seq and microarray studies. Is predicted to encode a protein with the following domain…
C35B1.4	C35B1.4	Enriched in cephalic sheath cell\; dopaminergic neurons\; germ line\; and hypodermis based on tiling array and RNA-seq studies. Is affected by several genes including daf-2\; glp-1\; and hsf-1 based on microarray and RNA-seq studies. Is affected by twenty-one chemicals including Ethanol\; 1-methylnicotinamide\; and rotenone based on RNA-seq and microarray studies.
C35C5.8	C35C5.8	Enriched in dopaminergic neurons\; hypodermis\; and somatic gonad precursor based on tiling array and RNA-seq studies. Is affected by several genes including daf-16\; daf-2\; and skn-1 based on microarray\; RNA-seq\; and studies. Is affected by twenty-one chemicals including rotenone\; Tunicamycin\; and Ethanol based on RNA-seq and microarray studies.
C36E6.8	C36E6.8	Predicted to be located in membrane. Predicted to be integral component of membrane.
C37A5.3	C37A5.3	Predicted to be involved in innate immune response.
C37C3.3	vps-32.2	Enriched in PLM\; intestine\; and sensory neurons based on RNA-seq and microarray studies. Is affected by several genes including daf-16\; daf-12\; and let-7 based on tiling array\; proteomic\; microarray\; and RNA-seq studies. Is affected by multi-walled carbon nanotube\; Rifampin\; and allantoin based on RNA-seq studies. Human ortholog(s) of this gene implicated in cataract 31 multiple types. H…
C44B12.1	perm-2	Expressed in oocyte.
C44B12.5	perm-4	Expressed in oocyte. Is predicted to encode a protein with the following domain: Phosphorylation site.
C46E10.9	C46E10.9	Enriched in germ line based on RNA-seq studies. Is affected by several genes including daf-2\; rrf-3\; and eat-2 based on microarray\; tiling array\; and RNA-seq studies. Is affected by ten chemicals including rotenone\; D-glucose\; and stavudine based on RNA-seq and microarray studies.
C46H11.7	C46H11.7	Enriched in intestine based on RNA-seq studies. Is affected by several genes including daf-16\; daf-2\; and skn-1 based on microarray\; tiling array\; and RNA-seq studies. Is affected by seven chemicals including stavudine\; Zidovudine\; and cholesterol based on RNA-seq and microarray studies. Is predicted to encode a protein with the following domains: ShK domain-like and ShKT domain.
C46H11.8	phat-1	Involved in pharyngeal gland morphogenesis. Expressed in g1AR\; g1P\; and pharyngeal gland cell.
C47E12.12	C47E12.12	Predicted to be located in membrane. Predicted to be integral component of membrane.
C49H3.16	C49H3.16	Predicted to enable serine-type endopeptidase inhibitor activity. Predicted to be involved in negative regulation of endopeptidase activity. Predicted to be located in extracellular space.
C50B6.2	nasp-2	Predicted to enable histone binding activity. Predicted to be involved in CENP-A containing nucleosome assembly and DNA replication-dependent nucleosome assembly. Predicted to be located in nucleoplasm. Expressed in germ line. Human ortholog(s) of this gene implicated in ovarian cancer. Is an ortholog of human NASP (nuclear autoantigenic sperm protein).
C50E3.12	C50E3.12	Enriched in AB and germ line based on RNA-seq studies. Is affected by several genes including daf-16\; daf-2\; and rrf-3 based on microarray\; tiling array\; RNA-seq\; proteomic\; and studies. Is affected by thirteen chemicals including D-glucose\; bisphenol A\; and Zidovudine based on RNA-seq and microarray studies.
C52E4.1	cpr-1	Predicted to enable cysteine-type endopeptidase activity. Predicted to be involved in proteolysis involved in cellular protein catabolic process. Predicted to be located in extracellular space and lysosome. Human ortholog(s) of this gene implicated in several diseases, including autoimmune disease of the nervous system (multiple)\; carcinoma (multiple)\; and type 2 diabetes mellitus. Is an orthol…
C55C3.7	C55C3.7	Enriched in AVA and in male based on tiling array and RNA-seq studies. Is affected by several genes including daf-2\; glp-1\; and eat-2 based on tiling array\; RNA-seq\; and microarray studies. Is affected by sodium arsenite and nitroguanidine based on RNA-seq and microarray studies.
D1025.6	nspc-16	Enriched in neurons based on microarray studies. Is affected by several genes including daf-16\; daf-2\; and glp-1 based on microarray\; tiling array\; RNA-seq\; and studies. Is affected by eighteen chemicals including hydrogen sulfide\; Ethanol\; and mianserin based on microarray and RNA-seq studies.
D1025.7	nspc-18	Is affected by several genes including daf-16\; daf-2\; and glp-1 based on microarray\; tiling array\; RNA-seq\; and studies. Is affected by fifteen chemicals including hydrogen sulfide\; mianserin\; and D-glucose based on microarray and RNA-seq studies.
D1025.8	nspc-17	Enriched in NSM based on RNA-seq studies. Is affected by several genes including daf-16\; daf-2\; and glp-1 based on tiling array\; microarray\; RNA-seq\; and studies. Is affected by fifteen chemicals including hydrogen sulfide\; mianserin\; and D-glucose based on microarray and RNA-seq studies.
D1025.9	nspc-19	Enriched in neurons based on microarray studies. Is affected by several genes including daf-16\; daf-2\; and daf-12 based on tiling array\; microarray\; RNA-seq\; and studies. Is affected by fifteen chemicals including Ethanol\; mianserin\; and D-glucose based on RNA-seq and microarray studies.
D1054.11	ule-3	Enriched in cephalic sheath cell\; dopaminergic neurons\; germ line\; and hypodermis based on tiling array\; RNA-seq\; and proteomic studies. Is affected by several genes including daf-16\; daf-2\; and rrf-3 based on microarray\; RNA-seq\; proteomic\; and tiling array studies. Is affected by fifteen chemicals including Ethanol\; rotenone\; and manganese chloride based on RNA-seq and microarray st…
D1086.11	D1086.11	Enriched in dopaminergic neurons\; germ line\; and hypodermis based on tiling array and RNA-seq studies. Is affected by several genes including daf-2\; rrf-3\; and hsf-1 based on RNA-seq\; proteomic\; and microarray studies. Is affected by eleven chemicals including Ethanol\; rotenone\; and manganese chloride based on RNA-seq and microarray studies.
EEED8.3	EEED8.3	Enriched in germ line\; germline precursor cell\; head mesodermal cell\; and pharyngeal muscle cell based on tiling array and RNA-seq studies. Is affected by several genes including daf-16\; daf-2\; and rrf-3 based on microarray\; RNA-seq\; tiling array\; and proteomic studies. Is affected by seventeen chemicals including Heme\; methylmercury hydroxide\; and rotenone based on microarray and RNA-s…
F02E8.4	F02E8.4	Enriched in GABAergic neurons\; germ line\; and germline precursor cell based on RNA-seq studies. Is affected by several genes including daf-2\; age-1\; and rrf-3 based on microarray\; tiling array\; and RNA-seq studies. Is affected by eighteen chemicals including rotenone\; D-glucose\; and bisphenol A based on RNA-seq and microarray studies.
F02H6.4	F02H6.4	Enriched in cephalic sheath cell and germ line based on tiling array and RNA-seq studies. Is affected by several genes including daf-2\; rrf-3\; and dpy-10 based on microarray\; tiling array\; and RNA-seq studies. Is affected by twelve chemicals including hydrogen sulfide\; mianserin\; and D-glucose based on microarray and RNA-seq studies.
F07G6.10	F07G6.10	Enriched in GABAergic neurons based on tiling array and RNA-seq studies. Is affected by several genes including daf-16\; daf-2\; and glp-1 based on tiling array\; RNA-seq\; proteomic\; and microarray studies. Is affected by sixteen chemicals including Ethanol\; rotenone\; and Tunicamycin based on RNA-seq and microarray studies.
F08F3.6	F08F3.6	Expressed in germ line. Is predicted to encode a protein with the following domains: F-box associated and F-box associated domain, type 2.
F09E10.11	tts-1	Enriched in muscle cell and somatic gonad precursor based on RNA-seq and microarray studies. Is affected by several genes including daf-16\; daf-2\; and glp-1 based on microarray\; RNA-seq\; and studies. Is affected by seventeen chemicals including Ethanol\; Nitric Oxide\; and methylmercury hydroxide based on RNA-seq and microarray studies.
F09G2.3	pitr-5	Predicted to enable inorganic phosphate transmembrane transporter activity. Predicted to be involved in phosphate ion transmembrane transport. Predicted to be integral component of plasma membrane. Human ortholog(s) of this gene implicated in basal ganglia calcification. Is an ortholog of human SLC20A1 (solute carrier family 20 member 1) and SLC20A2 (solute carrier family 20 member 2).
F13A7.9	skr-11	Enriched in germ line based on RNA-seq studies. Is affected by several genes including daf-16\; daf-2\; and rrf-3 based on microarray\; tiling array\; RNA-seq\; and studies. Is affected by eight chemicals including Lithium Chloride\; stavudine\; and cholesterol based on microarray and RNA-seq studies.
F14D7.2	F14D7.2	Expressed in germ line.
F14H3.6	F14H3.6	Enriched in several structures, including Psub2\; germ line\; hypodermis\; neuronal sheath cell\; and pharyngeal muscle cell based on tiling array and RNA-seq studies. Is affected by several genes including daf-16\; daf-2\; and rrf-3 based on microarray\; tiling array\; and RNA-seq studies. Is affected by eleven chemicals including rotenone\; Zidovudine\; and metformin based on RNA-seq and microa…
F17E9.11	lys-10	Predicted to be involved in signal transduction.
F17E9.5	F17E9.5	Predicted to be located in membrane. Predicted to be integral component of membrane.
F18A11.1	puf-6	Predicted to enable mRNA 3'-UTR binding activity. Involved in germ cell development and negative regulation of cell population proliferation. Predicted to be located in cytoplasm and nucleus.
F19C7.2	F19C7.2	Predicted to enable dipeptidyl-peptidase activity. Predicted to be involved in proteolysis. Is an ortholog of human PRSS16 (serine protease 16).
F21F8.4	asp-12	Predicted to enable aspartic-type endopeptidase activity. Involved in innate immune response. Predicted to be located in lysosome. Is an ortholog of several human genes including CTSE (cathepsin E)\; PGA4 (pepsinogen A4)\; and PGC (progastricsin).
F22B3.4	gfat-2	Predicted to enable glutamine-fructose-6-phosphate transaminase (isomerizing) activity. Predicted to be involved in UDP-N-acetylglucosamine metabolic process\; fructose 6-phosphate metabolic process\; and protein N-linked glycosylation. Human ortholog(s) of this gene implicated in congenital myasthenic syndrome 12\; obesity\; and type 2 diabetes mellitus. Is an ortholog of human GFPT1 (glutamine-…
F22D6.10	col-60	Predicted to be a structural constituent of cuticle. Predicted to be located in membrane. Predicted to be integral component of membrane.
F25H5.8	F25H5.8	Predicted to be located in membrane. Predicted to be integral component of membrane.
F26F2.10	F26F2.10	Is affected by several genes including daf-2\; rrf-3\; and eat-2 based on RNA-seq and microarray studies. Is affected by four chemicals including multi-walled carbon nanotube\; Cry5B\; and glycine based on RNA-seq and microarray studies. Is predicted to encode a protein with the following domains: C6 domain and C6 domain.
F26G1.9	F26G1.9	Enriched in PLM\; germline precursor cell\; and hypodermis based on tiling array and RNA-seq studies. Is affected by several genes including daf-2\; rrf-3\; and eat-2 based on microarray and RNA-seq studies. Is affected by six chemicals including methylmercury hydroxide\; D-glucose\; and Zidovudine based on RNA-seq and microarray studies. Is predicted to encode a protein with the following domain…
F27C8.6	trcs-1	Predicted to enable hydrolase activity. Predicted to be located in membrane. Predicted to be integral component of membrane. Expressed in germ line. Is an ortholog of human AADACL3 (arylacetamide deacetylase like 3) and AADACL4 (arylacetamide deacetylase like 4).
F28A10.7	F28A10.7	Predicted to be located in membrane. Predicted to be integral component of membrane.
F28D1.3	thn-1	Involved in defense response to Gram-negative bacterium and innate immune response. Predicted to be located in extracellular region.
F28D1.5	thn-2	Involved in defense response to Gram-negative bacterium and defense response to Gram-positive bacterium. Predicted to be located in extracellular region.
F28G4.1	cyp-37B1	Predicted to enable heme binding activity\; iron ion binding activity\; and oxidoreductase activity. Involved in defense response to Gram-positive bacterium. Predicted to be located in membrane. Predicted to be integral component of membrane. Expressed in intestinal cell. Human ortholog(s) of this gene implicated in Bietti crystalline corneoretinal dystrophy. Is an ortholog of human CYP4V2 (cytoc…
F32A11.5	F32A11.5	Expressed in neurons.
F32D1.7	F32D1.7	Enriched in several structures, including germ line\; germline precursor cell\; male distal tip cell\; neurons\; and somatic gonad precursor based on tiling array\; microarray\; and RNA-seq studies. Is affected by several genes including daf-2\; rrf-3\; and dpy-10 based on RNA-seq\; microarray\; and proteomic studies. Is affected by seventeen chemicals including manganese chloride\; bisphenol A\;…
F36D1.7	F36D1.7	Enriched in GABAergic neurons\; excretory cell\; intestine\; and neurons based on tiling array and microarray studies. Is affected by several genes including daf-16\; daf-2\; and let-60 based on microarray\; RNA-seq\; and studies. Is affected by thirteen chemicals including tryptophan\; rotenone\; and Psoralens based on microarray and RNA-seq studies.
F38A1.14	clec-169	Predicted to enable carbohydrate binding activity.
F38B2.6	F38B2.6	Enriched in amphid sheath cell based on RNA-seq studies. Is affected by several genes including daf-2\; skn-1\; and hsf-1 based on RNA-seq and microarray studies. Is affected by eleven chemicals including rotenone\; manganese chloride\; and sodium arsenite based on RNA-seq studies.
F39F10.3	F39F10.3	Predicted to enable protein serine\/threonine kinase activity. Predicted to be involved in peptidyl-serine phosphorylation. Predicted to be located in cytoplasm and nucleus.
F43D2.2	F43D2.2	Enriched in germ line based on RNA-seq studies. Is affected by several genes including daf-2\; glp-1\; and skn-1 based on microarray\; tiling array\; and RNA-seq studies. Is affected by twelve chemicals including rotenone\; Alovudine\; and stavudine based on RNA-seq and microarray studies.
F43D9.4	sip-1	Predicted to enable unfolded protein binding activity. Involved in several processes, including determination of adult lifespan\; embryo development\; and response to heat. Located in cytosol. Expressed in body wall musculature and gonad.
F43G6.6	jmjd-1.1	Predicted to enable histone demethylase activity and transcription coregulator activity. Predicted to be involved in protein demethylation and regulation of transcription by RNA polymerase II. Predicted to be located in nucleus. Human ortholog(s) of this gene implicated in melanoma\; prostate cancer\; and syndromic X-linked intellectual disability Siderius type. Is an ortholog of human KDM7A (lys…
F43G6.7	F43G6.7	Enriched in NSM\; germ line\; and pharyngeal muscle cell based on tiling array and RNA-seq studies. Is affected by several genes including rrf-3\; dpy-10\; and sir-2.1 based on microarray and RNA-seq studies. Is affected by fifteen chemicals including hydrogen sulfide\; rotenone\; and Alovudine based on microarray and RNA-seq studies.
F45B8.3	F45B8.3	Is affected by several genes including daf-16\; skn-1\; and rrf-3 based on tiling array\; RNA-seq\; and microarray studies. Is affected by eight chemicals including 1-methylnicotinamide\; Rifampin\; and allantoin based on RNA-seq and microarray studies.
F46A8.9	F46A8.9	Is affected by several genes including daf-2\; dpy-10\; and eat-2 based on RNA-seq and microarray studies. Is affected by eight chemicals including methylmercuric chloride\; Cisplatin\; and Psoralens based on microarray and RNA-seq studies.
F46C5.1	F46C5.1	Predicted to be located in membrane. Predicted to be integral component of membrane.
F46F5.6	msrp-3	Enriched in amphid sheath cell and germ line based on RNA-seq studies. Is affected by several genes including daf-2\; age-1\; and dpy-10 based on microarray\; tiling array\; RNA-seq\; and studies. Is affected by twenty chemicals including aldicarb\; hydrogen sulfide\; and Ethanol based on microarray and RNA-seq studies.
F46F5.9	msrp-4	Enriched in body wall muscle cell and in male based on tiling array and RNA-seq studies. Is affected by several genes including daf-2\; rrf-3\; and dpy-10 based on microarray and RNA-seq studies. Is affected by fourteen chemicals including multi-walled carbon nanotube\; D-glucose\; and Rifampin based on RNA-seq and microarray studies.
F47H4.1	lsy-27	Predicted to enable DNA-binding transcription factor activity, RNA polymerase II-specific and sequence-specific DNA binding activity. Predicted to be involved in regulation of transcription by RNA polymerase II. Predicted to be located in nucleus. Expressed in ASE\; embryonic cell\; head\; somatic nervous system\; and tail neurons.
F49A5.7	clec-33	Predicted to enable carbohydrate binding activity. Predicted to be located in membrane. Predicted to be integral component of membrane.
F49E12.1	skpo-1	Enables peroxidase activity. Involved in defense response to Gram-positive bacterium\; determination of adult lifespan\; and negative regulation of gene expression.
F49E12.2	dod-23	Enriched in germ line\; intestine\; and pharyngeal muscle cell based on tiling array\; RNA-seq\; and microarray studies. Is affected by several genes including daf-16\; daf-2\; and glp-1 based on microarray\; RNA-seq\; tiling array\; and proteomic studies. Is affected by twenty-six chemicals including aldicarb\; Ethanol\; and 1-methylnicotinamide based on microarray and RNA-seq studies.
F49H6.5	F49H6.5	Predicted to enable 4 iron, 4 sulfur cluster binding activity\; GTP 3',8'-cyclase activity\; and ion binding activity. Predicted to be involved in Mo-molybdopterin cofactor biosynthetic process. Predicted to be part of molybdopterin synthase complex. Human ortholog(s) of this gene implicated in molybdenum cofactor deficiency type A. Is an ortholog of human MOCS1 (molybdenum cofactor synthesis 1).
F52D2.4	meg-3	Involved in embryo development\; gamete generation\; and organelle localization. Located in P granule. Expressed in several structures, including germ cell and oocyte.
F52E1.1	pos-1	Enables mRNA 3'-UTR binding activity\; poly(U) RNA binding activity\; and transcription corepressor activity. Involved in several processes, including cell fate specification\; embryonic pattern specification\; and negative regulation of transcription by RNA polymerase II. Located in P granule. Expressed in several structures, including Psub4\; germ line\; neurons\; oocyte\; and rectal gland cell…
F53A9.8	F53A9.8	Involved in defense response to Gram-positive bacterium.
F54C9.8	puf-5	Predicted to enable mRNA 3'-UTR binding activity. Involved in positive regulation of embryonic development. Located in P granule. Expressed in germ line and oocyte.
F54D10.2	fbxa-24	Enriched in hypodermis\; intestine\; neurons\; and ventral nerve cord based on microarray\; tiling array\; and RNA-seq studies. Is affected by several genes including daf-2\; skn-1\; and age-1 based on microarray\; tiling array\; RNA-seq\; and studies. Is affected by nineteen chemicals including nicotinic acid\; Mercuric Chloride\; and rotenone based on RNA-seq and microarray studies. Is predicte…
F55A4.9	rncs-1	Expressed in hypodermal cell and vulva.
F58G1.5	lips-9	Predicted to enable lipase activity. Predicted to be involved in lipid catabolic process.
F58H10.1	F58H10.1	Enriched in AVK\; OLL\; PVD\; intestine\; and sensory neurons based on microarray and RNA-seq studies. Is affected by several genes including daf-16\; skn-1\; and rrf-3 based on microarray\; tiling array\; and RNA-seq studies. Is affected by eleven chemicals including rotenone\; Alovudine\; and Psoralens based on RNA-seq and microarray studies.
F59D8.1	vit-3	Predicted to enable lipid transporter activity. Predicted to be involved in lipid transport. Predicted to be located in extracellular region. Expressed in intestine.
H02I12.1	cbd-1	Predicted to enable chitin binding activity. Involved in eggshell formation\; positive regulation of protein localization to cell cortex\; and positive regulation of protein localization to plasma membrane. Located in cell periphery. Expressed in germ line and oocyte.
H02I12.5	memi-3	Enriched in germ line\; germline precursor cell\; hypodermis\; and somatic gonad precursor based on tiling array and RNA-seq studies. Is affected by several genes including daf-2\; glp-1\; and skn-1 based on tiling array\; RNA-seq\; and microarray studies. Is affected by sixteen chemicals including rotenone\; manganese chloride\; and bisphenol A based on RNA-seq and microarray studies. Is predict…
H02K04.1	clec-229	Predicted to enable carbohydrate binding activity.
H04M03.3	H04M03.3	Predicted to enable oxidoreductase activity.
H17B01.2	H17B01.2	Is affected by several genes including daf-2\; glp-1\; and rrf-3 based on microarray\; tiling array\; proteomic\; RNA-seq\; and studies. Is affected by twenty-three chemicals including Mercuric Chloride\; rotenone\; and Tunicamycin based on microarray and RNA-seq studies.
H25K10.1	H25K10.1	Predicted to enable acid phosphatase activity and metal ion binding activity. Predicted to be involved in dephosphorylation. Is an ortholog of human ACP7 (acid phosphatase 7, tartrate resistant (putative)).
H31G24.4	cyb-2.2	Predicted to enable cyclin-dependent protein serine\/threonine kinase regulator activity. Involved in anterior\/posterior axis specification, embryo\; meiotic cell cycle\; and oocyte maturation. Predicted to be located in centrosome\; cytoplasm\; and nucleus. Predicted to be part of cyclin-dependent protein kinase holoenzyme complex. Human ortholog(s) of this gene implicated in several diseases, …
K02B9.1	meg-1	Involved in P granule disassembly and germ cell proliferation. Located in P granule. Expressed in Psub2\; Psub3\; Psub4\; and germ line.
K02E11.10	K02E11.10	Is affected by several genes including daf-16\; daf-2\; and glp-1 based on microarray\; RNA-seq\; and studies. Is affected by twenty chemicals including hydrogen sulfide\; Ethanol\; and Nitric Oxide based on microarray and RNA-seq studies.
K02E2.2	grd-11	Predicted to be involved in protein autoprocessing. Human ortholog(s) of this gene implicated in several diseases, including 46,XY sex reversal 7\; bone disease (multiple)\; and glomerulonephritis (multiple). Is an ortholog of human DHH (desert hedgehog signaling molecule)\; IHH (Indian hedgehog signaling molecule)\; and SHH (sonic hedgehog signaling molecule).
K02E7.1	K02E7.1	Enriched in germline precursor cell based on tiling array studies. Is affected by several genes including daf-16\; rrf-3\; and daf-12 based on tiling array\; RNA-seq\; and microarray studies. Is affected by seven chemicals including methylmercuric chloride\; Tunicamycin\; and manganese chloride based on microarray and RNA-seq studies. Is predicted to encode a protein with the following domains: C…
K03H6.7	clec-172	Predicted to enable carbohydrate binding activity. Involved in defense response to Gram-positive bacterium.
K05F1.7	msp-63	Predicted to be located in cytoplasm\; cytoskeleton\; and pseudopodium. Expressed in gonad\; oocyte\; and sperm.
K06A4.6	K06A4.6	Enriched in head mesodermal cell based on RNA-seq studies. Is affected by several genes including daf-2\; eat-2\; and sir-2.1 based on microarray\; tiling array\; and RNA-seq studies. Is affected by ten chemicals including methylmercuric chloride\; multi-walled carbon nanotube\; and D-glucose based on microarray and RNA-seq studies.
K06A4.8	K06A4.8	Is affected by several genes including daf-2\; eat-2\; and clk-1 based on RNA-seq and microarray studies. Is affected by seven chemicals including manganese chloride\; allantoin\; and Sirolimus based on RNA-seq and microarray studies.
K07F5.1	msp-81	Expressed in gonad\; oocyte\; and sperm. Is predicted to encode a protein with the following domains: MSP (Major sperm protein) domain\; Major sperm protein (MSP) domain\; PapD-like superfamily\; and Immunoglobulin-like fold.
K09C4.4	K09C4.4	Predicted to enable transmembrane transporter activity. Predicted to be involved in transmembrane transport. Predicted to be located in membrane. Predicted to be integral component of membrane.
K09C6.9	K09C6.9	Enriched in amphid sheath cell and intestine based on RNA-seq and microarray studies. Is affected by several genes including daf-16\; daf-2\; and rrf-3 based on microarray\; tiling array\; RNA-seq\; and studies. Is affected by eighteen chemicals including nicotinic acid\; methylmercuric chloride\; and rotenone based on RNA-seq and microarray studies.
K10B2.3	clec-88	Predicted to enable carbohydrate binding activity. Is an ortholog of human KLRF2 (killer cell lectin like receptor F2).
K10D3.6	K10D3.6	Predicted to be located in membrane. Predicted to be integral component of membrane.
K12G11.3	sodh-1	Predicted to enable alcohol dehydrogenase (NAD+) activity. Involved in defense response to Gram-positive bacterium. Predicted to be located in cytoplasm. Expressed in hypodermis\; muscle cell\; and neurons.
M01E11.6	klp-15	Enables minus-end-directed microtubule motor activity. Involved in chromosome segregation and microtubule-based movement. Predicted to be located in microtubule cytoskeleton and nucleus. Predicted to be part of kinesin complex. Expressed in germ line and hypodermis.
M60.7	M60.7	Predicted to be involved in intracellular signal transduction. Is an ortholog of human ASB15 (ankyrin repeat and SOCS box containing 15).
R04D3.3	R04D3.3	Enriched in germ line\; germline precursor cell\; hypodermis\; neurons\; and pharyngeal muscle cell based on tiling array and RNA-seq studies. Is affected by several genes including daf-16\; daf-2\; and glp-1 based on microarray\; tiling array\; RNA-seq\; and proteomic studies. Is affected by fifteen chemicals including methylmercury hydroxide\; rotenone\; and Alovudine based on RNA-seq and micro…
R06C7.4	cpg-3	Expressed in germ line. Is predicted to encode a protein with the following domain: Chondroitin proteoglycan 3.
R06F6.7	msrp-7	Enriched in FLP\; neurons\; and sensory neurons based on microarray and RNA-seq studies. Is affected by several genes including daf-2\; rrf-3\; and daf-12 based on microarray\; tiling array\; and RNA-seq studies. Is affected by eight chemicals including aldicarb\; rotenone\; and Rifampin based on microarray and RNA-seq studies.
R09F10.8	R09F10.8	Enriched in germ line\; hypodermis\; and pharyngeal muscle cell based on tiling array and RNA-seq studies. Is affected by several genes including daf-16\; daf-2\; and glp-1 based on microarray\; tiling array\; proteomic\; and RNA-seq studies. Is affected by thirteen chemicals including rotenone\; nanoparticle\; and Alovudine based on RNA-seq and microarray studies.
R11G11.14	lipl-3	Predicted to enable hydrolase activity, acting on ester bonds. Involved in lipid catabolic process. Located in lysosome. Human ortholog(s) of this gene implicated in autosomal recessive congenital ichthyosis 8. Is an ortholog of human LIPN (lipase family member N).
R12E2.10	egg-5	Enables protein kinase binding activity. Involved in several processes, including female gamete generation\; negative regulation of protein kinase activity\; and positive regulation of protein localization to cell cortex. Located in cell cortex and nucleus. Expressed in oocyte. Human ortholog(s) of this gene implicated in colorectal cancer. Is an ortholog of human PTPRJ (protein tyrosine phosphat…
R12E2.15	R12E2.15	Enriched in carbon dioxide sensory neurons\; cholinergic neurons\; germline precursor cell\; intestine\; and pharyngeal muscle cell based on tiling array\; RNA-seq\; and microarray studies. Is affected by several genes including daf-16\; daf-2\; and skn-1 based on microarray\; RNA-seq\; and tiling array studies. Is affected by twenty-nine chemicals including hydrogen sulfide\; methylmercury hydro…
R12E2.6	R12E2.6	Enriched in NSM and body wall muscle cell based on tiling array studies. Is affected by several genes including daf-2\; hsf-1\; and eat-2 based on tiling array\; RNA-seq\; and microarray studies. Is affected by six chemicals including aldicarb\; sodium arsenite\; and D-glucose based on microarray and RNA-seq studies.
R13H9.2	msp-57	Expressed in gonad\; oocyte\; and sperm. Is predicted to encode a protein with the following domains: MSP (Major sperm protein) domain\; Major sperm protein (MSP) domain\; PapD-like superfamily\; and Immunoglobulin-like fold.
T01C3.3	T01C3.3	Predicted to enable metal ion binding activity. Expressed in germ line and oocyte.
T01H3.4	perm-1	Predicted to be located in membrane. Predicted to be integral component of membrane. Human ortholog(s) of this gene implicated in Alzheimer's disease\; hypertension\; hypospadias\; and polycystic ovary syndrome. Is an ortholog of human HSD3B1 (hydroxy-delta-5-steroid dehydrogenase, 3 beta- and steroid delta-isomerase 1) and HSD3B2 (hydroxy-delta-5-steroid dehydrogenase, 3 beta- and steroid delta-…
T05A1.2	col-122	Predicted to be a structural constituent of cuticle. Predicted to be located in membrane. Predicted to be integral component of membrane.
T05G5.7	rmd-1	Enables kinase binding activity. Involved in attachment of mitotic spindle microtubules to kinetochore and mitotic spindle organization. Located in mitotic spindle pole and spindle microtubule. Expressed in germ line. Is an ortholog of human RMDN2 (regulator of microtubule dynamics 2) and RMDN3 (regulator of microtubule dynamics 3).
T06D4.1	T06D4.1	Enriched in germ line based on RNA-seq studies. Is affected by several genes including daf-2\; rrf-3\; and dpy-10 based on microarray\; RNA-seq\; and proteomic studies. Is affected by fourteen chemicals including methylmercury hydroxide\; nanoparticle\; and Alovudine based on RNA-seq and microarray studies. Is predicted to encode a protein with the following domain: Phosphorylation site.
T07H3.3	math-38	Involved in defense response to Gram-positive bacterium.
T08A9.12	spp-2	Involved in defense response to Gram-positive bacterium.
T09F3.3	gpd-1	Predicted to enable glyceraldehyde-3-phosphate dehydrogenase (NAD+) (phosphorylating) activity. Predicted to be involved in glycolytic process. Predicted to be located in cytosol. Expressed in germ line. Human ortholog(s) of this gene implicated in Alzheimer's disease. Is an ortholog of human GAPDH (glyceraldehyde-3-phosphate dehydrogenase).
T10C6.11	his-4	Predicted to enable DNA binding activity. Predicted to be involved in nucleosome assembly. Predicted to be located in chromosome and nucleus. Predicted to be part of nucleosome.
T10C6.8	hpo-42	Enriched in germ line based on RNA-seq studies. Is affected by several genes including daf-16\; daf-2\; and glp-1 based on microarray\; RNA-seq\; and studies. Is affected by ten chemicals including manganese chloride\; Alovudine\; and stavudine based on RNA-seq and microarray studies.
T11F8.2	T11F8.2	Enriched in germ line based on RNA-seq studies. Is affected by several genes including glp-1\; skn-1\; and rrf-3 based on tiling array\; RNA-seq\; and microarray studies. Is affected by five chemicals including hydrogen sulfide\; allantoin\; and Sirolimus based on microarray and RNA-seq studies.
T11F8.3	rme-2	Enables low-density lipoprotein particle receptor activity. Involved in embryo development\; oocyte development\; and ovulation. Located in endosome membrane and plasma membrane. Is integral component of plasma membrane. Expressed in germ cell\; germ line\; and gonad.
T11F9.6	nas-22	Predicted to enable metalloendopeptidase activity. Predicted to be involved in molting cycle and proteolysis. Predicted to be located in extracellular region.
T12G3.6	T12G3.6	Expressed widely.
T13B5.5	lips-11	Predicted to enable lipase activity. Involved in IRE1-mediated unfolded protein response.
T13C5.2	T13C5.2	Enriched in amphid sheath cell based on RNA-seq studies. Is affected by several genes including daf-16\; daf-2\; and rrf-3 based on tiling array\; RNA-seq\; and microarray studies. Is affected by methylmercuric chloride\; multi-walled carbon nanotube\; and glycine based on microarray and RNA-seq studies. Is predicted to encode a protein with the following domains: Caenorhabditis protein of unknow…
T20B3.16	clec-36	Predicted to enable carbohydrate binding activity. Predicted to be located in membrane. Predicted to be integral component of membrane.
T20B3.7	phy-3	Predicted to enable procollagen-proline 4-dioxygenase activity. Predicted to be involved in peptidyl-proline hydroxylation to 4-hydroxy-L-proline. Predicted to be located in endoplasmic reticulum. Expressed in spermatheca.
T21E3.1	egg-4	Enables protein kinase binding activity and protein kinase inhibitor activity. Involved in several processes, including female gamete generation\; negative regulation of protein kinase activity\; and positive regulation of protein localization to cell cortex. Located in cell cortex and nucleus. Expressed in germ line and oocyte. Human ortholog(s) of this gene implicated in colorectal cancer. Is a…
T23F6.2	T23F6.2	Is affected by several genes including daf-16\; daf-2\; and rrf-3 based on RNA-seq and microarray studies. Is affected by five chemicals including methylmercury hydroxide\; methylmercuric chloride\; and Tunicamycin based on RNA-seq and microarray studies.
T24D1.3	T24D1.3	Predicted to enable metal ion binding activity.
T25E12.5	gyg-2	Predicted to enable glycosyltransferase activity. Predicted to be located in cytoplasm. Expressed in germ line. Human ortholog(s) of this gene implicated in glycogen storage disease XV. Is an ortholog of human GYG1 (glycogenin 1).
W01B11.1	W01B11.1	Predicted to be located in membrane. Predicted to be integral component of membrane.
W02A2.7	mex-5	Enables RNA binding activity\; protein domain specific binding activity\; and protein kinase binding activity. Involved in regulation of protein localization. Located in P granule and centrosome. Expressed in germ line\; head muscle\; head neurons\; intestine\; and somatic nervous system. Is an ortholog of human ZFP36L1 (ZFP36 ring finger protein like 1).
W02F12.3	era-1	Expressed in several structures, including AB\; AB lineage cell\; ABa\; ABp\; and germ line.
W03C9.7	mex-1	Predicted to enable mRNA 3'-UTR binding activity. Involved in several processes, including embryonic pattern specification\; establishment of cell polarity\; and formation of primary germ layer. Located in P granule. Expressed in germ line. Is an ortholog of human ZFP36 (ZFP36 ring finger protein)\; ZFP36L1 (ZFP36 ring finger protein like 1)\; and ZFP36L2 (ZFP36 ring finger protein like 2).
W03D2.9	W03D2.9	Enriched in AFD and hypodermis based on RNA-seq studies. Is affected by several genes including rrf-3\; dpy-10\; and let-7 based on microarray and RNA-seq studies. Is affected by twenty-one chemicals including Ethanol\; methylmercury hydroxide\; and methylmercuric chloride based on RNA-seq and microarray studies.
W03G11.2	W03G11.2	Predicted to be located in Golgi apparatus\; endoplasmic reticulum\; and plasma membrane.
W05F2.3	W05F2.3	Predicted to be located in membrane. Predicted to be integral component of membrane. Expressed in germ line.
W06B4.1	W06B4.1	Predicted to enable N-acetylglucosamine kinase activity. Predicted to be involved in carbohydrate phosphorylation. Is an ortholog of human NAGK (N-acetylglucosamine kinase).
W06D11.3	W06D11.3	Enriched in carbon dioxide sensory neurons\; cholinergic neurons\; germ line\; and pharynx based on tiling array and RNA-seq studies. Is affected by several genes including daf-2\; rrf-3\; and dpy-10 based on tiling array\; RNA-seq\; and microarray studies. Is affected by eleven chemicals including bisphenol A\; tert-Butylhydroperoxide\; and metformin based on RNA-seq and microarray studies.
W07B8.4	W07B8.4	Predicted to enable cysteine-type endopeptidase activity. Predicted to be involved in proteolysis involved in cellular protein catabolic process. Predicted to be located in extracellular space and lysosome. Human ortholog(s) of this gene implicated in several diseases, including autoimmune disease of the nervous system (multiple)\; carcinoma (multiple)\; and type 2 diabetes mellitus. Is an orthol…
W09G12.7	W09G12.7	Enriched in OLL\; PVD\; and in male based on microarray and RNA-seq studies. Is affected by several genes including daf-2\; glp-1\; and skn-1 based on microarray\; RNA-seq\; tiling array\; proteomic\; and studies. Is affected by twenty chemicals including Nitric Oxide\; 1-methylnicotinamide\; and methylmercuric chloride based on RNA-seq and microarray studies. Is predicted to encode a protein wit…
Y102A5C.43	Y102A5C.43	Is affected by several genes including hsp-6\; hpl-2\; and hmg-3 based on RNA-seq studies. Is affected by Colistin based on microarray studies.
Y102A5C.7	clec-237	Is affected by several genes including daf-2\; let-60\; and sir-2.1 based on microarray and RNA-seq studies. Is affected by aldicarb based on microarray studies.
Y110A2AL.3	Y110A2AL.3	Enriched in OLL and PVD based on tiling array studies. Is affected by several genes including daf-16\; daf-2\; and rrf-3 based on microarray\; tiling array\; RNA-seq\; and studies. Is affected by fifteen chemicals including hydrogen sulfide\; 1-methylnicotinamide\; and Zidovudine based on microarray and RNA-seq studies. Is predicted to encode a protein with the following domains: CC domain and CC…
Y11D7A.11	col-120	Predicted to be a structural constituent of cuticle. Predicted to be located in membrane. Predicted to be integral component of membrane.
Y37E11B.9	Y37E11B.9	Is affected by several genes including daf-2\; sir-2.1\; and pgl-1 based on tiling array\; RNA-seq\; and microarray studies. Is affected by eight chemicals including methylmercury hydroxide\; methylmercuric chloride\; and multi-walled carbon nanotube based on RNA-seq and microarray studies.
Y38F2AL.7	21ur-15630	Is affected by several genes including hpl-2\; meg-3\; and olrn-1 based on RNA-seq studies. Is affected by multi-walled carbon nanotube based on RNA-seq studies.
Y39B6A.10	Y39B6A.10	Predicted to be located in membrane. Predicted to be integral component of membrane.
Y39F10C.3	Y39F10C.3	Is affected by several genes including daf-2\; eat-2\; and sir-2.1 based on RNA-seq and microarray studies. Is affected by eight chemicals including tryptophan\; nanoparticle\; and metformin based on microarray and RNA-seq studies.
Y45F10A.2	puf-3	Enables mRNA 3'-UTR binding activity. Predicted to be involved in posttranscriptional regulation of gene expression. Predicted to be located in cytoplasm and nucleus. Expressed in germ line.
Y46C8AL.3	clec-70	Predicted to enable carbohydrate binding activity. Involved in defense response to Gram-positive bacterium.
Y46C8AL.4	clec-71	Predicted to enable carbohydrate binding activity. Involved in defense response to Gram-positive bacterium.
Y48G1A.2	Y48G1A.2	Enriched in AFD\; germ line\; germline precursor cell\; and head mesodermal cell based on RNA-seq studies. Is affected by several genes including daf-16\; daf-2\; and glp-1 based on microarray and RNA-seq studies. Is affected by eleven chemicals including hydrogen sulfide\; methylmercury hydroxide\; and rotenone based on microarray and RNA-seq studies.
Y48G8AL.12	Y48G8AL.12	Enriched in AFD\; ASER\; and PLM based on RNA-seq studies. Is affected by several genes including daf-16\; daf-2\; and age-1 based on microarray\; RNA-seq\; and tiling array studies. Is affected by five chemicals including aldicarb\; 1-methylnicotinamide\; and nicotinic acid based on microarray and RNA-seq studies.
Y48G8AL.16	Y48G8AL.16	Enriched in AFD based on RNA-seq studies. Is affected by several genes including rrf-3\; eat-2\; and aak-2 based on RNA-seq and microarray studies. Is affected by ten chemicals including Psoralens\; allantoin\; and Sirolimus based on RNA-seq and microarray studies.
Y49F6C.8	Y49F6C.8	Enriched in germ line based on RNA-seq studies. Is affected by several genes including daf-16\; daf-2\; and glp-1 based on tiling array\; RNA-seq\; and microarray studies. Is affected by fourteen chemicals including aldicarb\; rotenone\; and Tunicamycin based on microarray and RNA-seq studies.
Y51A2B.4	Y51A2B.4	Predicted to be involved in lipid metabolic process.
Y51F10.2	Y51F10.2	Predicted to enable metal ion binding activity.
Y51H4A.935	Y51H4A.935	Enriched in male based on RNA-seq studies. Is affected by several genes including daf-2\; eat-2\; and pgl-1 based on microarray and RNA-seq studies. Is affected by four chemicals including Zidovudine\; Sirolimus\; and Rifampin based on RNA-seq studies.
Y51H7BM.1	math-45	Enriched in intestine based on tiling array and RNA-seq studies. Is affected by several genes including daf-2\; skn-1\; and hsf-1 based on microarray\; tiling array\; and RNA-seq studies. Is affected by twelve chemicals including rotenone\; mianserin\; and D-glucose based on RNA-seq and microarray studies. Is predicted to encode a protein with the following domains: MATH domain\; MATH\/TRAF domai…
Y52B11B.1	Y52B11B.1	Enriched in AFD\; AVK\; DA neuron\; VA neuron\; and hypodermis based on RNA-seq and microarray studies. Is affected by several genes including daf-2\; rrf-3\; and dpy-10 based on microarray\; RNA-seq\; and tiling array studies. Is affected by twelve chemicals including Ethanol\; methylmercury hydroxide\; and Tunicamycin based on RNA-seq and microarray studies.
Y53F4B.45	Y53F4B.45	Enriched in head mesodermal cell\; muscle cell\; and neurons based on RNA-seq and microarray studies. Is affected by several genes including daf-16\; glp-1\; and skn-1 based on microarray\; tiling array\; RNA-seq\; and studies. Is affected by fourteen chemicals including 4-bromodiphenyl ether\; tert-Butylhydroperoxide\; and antimycin based on microarray and RNA-seq studies.
Y54F10AM.11	Y54F10AM.11	Enriched in AB\; AVG\; RIM\; command interneuron\; and germ line based on RNA-seq studies. Is affected by several genes including daf-2\; glp-1\; and skn-1 based on microarray\; tiling array\; and RNA-seq studies. Is affected by eleven chemicals including hydrogen sulfide\; rotenone\; and nanoparticle based on microarray and RNA-seq studies. Is predicted to encode a protein with the following dom…
Y54G2A.8	clec-82	Predicted to enable carbohydrate binding activity. Involved in defense response to Gram-positive bacterium.
Y59E9AR.7	Y59E9AR.7	Expressed in germ line. Is predicted to encode a protein with the following domains: MSP (Major sperm protein) domain\; Major sperm protein (MSP) domain\; PapD-like superfamily\; and Immunoglobulin-like fold.
Y66D12A.11	Y66D12A.11	Predicted to be located in membrane. Predicted to be integral component of membrane.
Y67A10A.1	oac-56	Predicted to enable acyltransferase activity, transferring groups other than amino-acyl groups. Predicted to be involved in cellular polysaccharide biosynthetic process. Predicted to be located in membrane.
Y68A4B.2	clec-242	Predicted to enable carbohydrate binding activity.
Y71F9B.14	Y71F9B.14
Y73B6BL.38	puf-11	Predicted to enable mRNA 3'-UTR binding activity. Predicted to be involved in posttranscriptional regulation of gene expression. Predicted to be located in cytoplasm and nucleus.
ZC308.4	ZC308.4	Enriched in several structures, including BAG\; germ line\; intestine\; male distal tip cell\; and somatic gonad precursor based on tiling array and RNA-seq studies. Is affected by several genes including daf-16\; daf-2\; and rrf-3 based on microarray and RNA-seq studies. Is affected by sixteen chemicals including methylmercury hydroxide\; rotenone\; and manganese chloride based on RNA-seq and mi…
ZC513.6	oma-2	Enables translation repressor activity, mRNA regulatory element binding. Involved in several processes, including oocyte development\; regulation of cellular protein metabolic process\; and regulation of reproductive process. Located in P granule and centrosome. Expressed in several structures, including germ line\; head muscle\; intestine\; oocyte\; and somatic nervous system. Is an ortholog of …
ZK1127.1	nos-2	Predicted to enable mRNA binding activity and zinc ion binding activity. Involved in oogenesis and regulation of cell cycle. Located in cytoplasm. Expressed in P0\; P4\; Z2\; and Z3.
ZK1225.6	ssp-31	Enriched in AFD\; amphid sheath cell\; intestine\; and in male based on RNA-seq and microarray studies. Is affected by several genes including daf-2\; age-1\; and dpy-10 based on microarray\; tiling array\; RNA-seq\; proteomic\; and studies. Is affected by fifteen chemicals including methylmercuric chloride\; rotenone\; and manganese chloride based on microarray and RNA-seq studies. Is predicted …
ZK1251.2	ins-7	Predicted to enable hormone activity. Involved in olfactory learning. Predicted to be located in extracellular region and membrane. Predicted to be integral component of membrane. Expressed in several structures, including distal tip cell\; egg-laying apparatus\; head muscle\; neurons\; and somatic nervous system.
ZK1251.6	msp-76	Expressed in gonad\; oocyte\; and sperm. Is predicted to encode a protein with the following domains: MSP (Major sperm protein) domain\; Major sperm protein (MSP) domain\; PapD-like superfamily\; and Immunoglobulin-like fold.
ZK1307.3	ZK1307.3	Enriched in NSM\; OLL\; PVD\; and in male based on tiling array and RNA-seq studies. Is affected by several genes including daf-2\; daf-12\; and dpy-10 based on microarray\; tiling array\; and RNA-seq studies. Is affected by fourteen chemicals including methylmercuric chloride\; D-glucose\; and stavudine based on microarray and RNA-seq studies. Is predicted to encode a protein with the following …
ZK218.5	ZK218.5	Is affected by several genes including daf-16\; daf-2\; and sir-2.1 based on microarray\; tiling array\; and RNA-seq studies. Is affected by five chemicals including Zidovudine\; Tunicamycin\; and Chlorpyrifos based on RNA-seq and microarray studies. Is predicted to encode a protein with the following domains: ShK domain-like and ShKT domain.
ZK228.7	srh-179	Predicted to be located in membrane. Predicted to be integral component of membrane.
ZK354.1	msp-65	Expressed in gonad\; oocyte\; and sperm. Is predicted to encode a protein with the following domains: MSP (Major sperm protein) domain\; Major sperm protein (MSP) domain\; PapD-like superfamily\; and Immunoglobulin-like fold.
ZK354.11	msp-59	Expressed in gonad\; oocyte\; and sperm. Is predicted to encode a protein with the following domains: MSP (Major sperm protein) domain\; Major sperm protein (MSP) domain\; PapD-like superfamily\; and Immunoglobulin-like fold.
ZK354.4	msp-113	Expressed in gonad\; oocyte\; and sperm. Is predicted to encode a protein with the following domains: MSP (Major sperm protein) domain\; Major sperm protein (MSP) domain\; PapD-like superfamily\; and Immunoglobulin-like fold.
ZK354.5	msp-51	Expressed in gonad\; oocyte\; and sperm. Is predicted to encode a protein with the following domains: MSP (Major sperm protein) domain\; Major sperm protein (MSP) domain\; PapD-like superfamily\; and Immunoglobulin-like fold.
ZK666.6	clec-60	Involved in defense response to Gram-positive bacterium. Expressed in intestine.
ZK666.7	clec-61	Predicted to enable carbohydrate binding activity. Involved in defense response to Gram-positive bacterium.
ZK678.5	wrt-4	Predicted to enable peptidase activity. Predicted to be involved in cell-cell signaling and protein autoprocessing. Acts upstream of or within nematode male tail mating organ morphogenesis. Predicted to be located in cell surface\; extracellular space\; and plasma membrane. Expressed in hyp10\; hyp6\; hyp7 syncytium\; hyp8\; and hyp9. Human ortholog(s) of this gene implicated in 46,XY sex reversa…
ZK829.5	tbx-36	Predicted to enable DNA-binding transcription factor activity, RNA polymerase II-specific and RNA polymerase II cis-regulatory region sequence-specific DNA binding activity. Predicted to be involved in cell fate specification and regulation of transcription by RNA polymerase II. Predicted to be located in nucleus.
ZK84.5	ZK84.5	Enriched in NSM and in male based on tiling array and RNA-seq studies. Is affected by several genes including daf-2\; hsf-1\; and eat-2 based on tiling array\; microarray\; and RNA-seq studies. Is affected by ten chemicals including methylmercuric chloride\; D-glucose\; and Zidovudine based on microarray and RNA-seq studies.
ZK858.3	clec-91	Predicted to enable carbohydrate binding activity. Predicted to be located in extracellular region. Expressed in germ line. Is an ortholog of human KLRF2 (killer cell lectin like receptor F2).
