# Supplementary material for: Glycerol 3-phosphate phosphatase/PGPH-2 counters metabolic stress and promotes healthy aging via a glycogen sensing-AMPK-HLH-30-autophagy axis in C. elegans
Source: Nat Commun. 2023 Aug 25;14:5214. doi: 10.1038/s41467-023-40857-y (PMC10457390; doi:10.1038/s41467-023-40857-y)
Supplement: Supplementary file 12 — Supplementary Data 9 [file 41467_2023_40857_MOESM12_ESM.xlsx]

## Sheet: Table S9
Supplementary Table S9: G profiler GO analysis for HLH-30-dependent genes, upregulated in pgph-2 o/e vs wt and downregulated in pgph-2o/e;hlh-30 vs pgph-2 o/e.
Source	Term name	Term ID	Adjusted p value	Number of genes	Genes identified
GO:MF	Carbohydrate binding	GO:0030246	0.000861686	12	F38A1.14	F49A5.7	H02K04.1	K03H6.7	K10B2.3	T20B3.16	T20B3.7	Y46C8AL.3	Y46C8AL.4	Y54G2A.8	Y68A4B.2	ZK666.7
GO:MF	mRNA 3'-UTR binding	GO:0003730	0.0152268	4	F52E1.1	W03C9.7	Y45F10A.2	Y73B6BL.38
GO:BP	Defense response to Gram-positive bacterium	GO:0050830	1.51377e-14	12	F28D1.5	F28G4.1	F49E12.1	F53A9.8	K03H6.7	T07H3.3	T08A9.12	Y46C8AL.3	Y46C8AL.4	Y54G2A.8	ZK666.6	ZK666.7
GO:BP	Defense response to bacterium	GO:0042742	2.16092e-11	13	F28D1.3	F28D1.5	F28G4.1	F49E12.1	F53A9.8	K03H6.7	T07H3.3	T08A9.12	Y46C8AL.3	Y46C8AL.4	Y54G2A.8	ZK666.6	ZK666.7
GO:BP	Response to bacterium	GO:0009617	2.16092e-11	13	F28D1.3	F28D1.5	F28G4.1	F49E12.1	F53A9.8	K03H6.7	T07H3.3	T08A9.12	Y46C8AL.3	Y46C8AL.4	Y54G2A.8	ZK666.6	ZK666.7
GO:BP	Embryonic pattern specification	GO:0009880	2.16291e-07	7	C29F3.2	F52D2.4	F52E1.1	H31G24.4	K02B9.1	W03C9.7	ZK678.5
GO:BP	Defense response to other organism	GO:0098542	2.89381e-07	15	C37A5.3	F21F8.4	F28D1.3	F28D1.5	F28G4.1	F49E12.1	F53A9.8	K03H6.7	T07H3.3	T08A9.12	Y46C8AL.3	Y46C8AL.4	Y54G2A.8	ZK666.6	ZK666.7
GO:BP	Response to external biotic stimulus	GO:0043207	3.02491e-07	15	C37A5.3	F21F8.4	F28D1.3	F28D1.5	F28G4.1	F49E12.1	F53A9.8	K03H6.7	T07H3.3	T08A9.12	Y46C8AL.3	Y46C8AL.4	Y54G2A.8	ZK666.6	ZK666.7
GO:BP	Response to other organism	GO:0051707	3.02491e-07	15	C37A5.3	F21F8.4	F28D1.3	F28D1.5	F28G4.1	F49E12.1	F53A9.8	K03H6.7	T07H3.3	T08A9.12	Y46C8AL.3	Y46C8AL.4	Y54G2A.8	ZK666.6	ZK666.7
GO:BP	Response to biotic stimulus	GO:0009607	3.02491e-07	15	C37A5.3	F21F8.4	F28D1.3	F28D1.5	F28G4.1	F49E12.1	F53A9.8	K03H6.7	T07H3.3	T08A9.12	Y46C8AL.3	Y46C8AL.4	Y54G2A.8	ZK666.6	ZK666.7
GO:BP	Biological process involved in interspecies interaction between organisms	GO:0044419	3.02491e-07	15	C37A5.3	F21F8.4	F28D1.3	F28D1.5	F28G4.1	F49E12.1	F53A9.8	K03H6.7	T07H3.3	T08A9.12	Y46C8AL.3	Y46C8AL.4	Y54G2A.8	ZK666.6	ZK666.7
GO:BP	Defense response	GO:0006952	3.60575e-07	15	C37A5.3	F21F8.4	F28D1.3	F28D1.5	F28G4.1	F49E12.1	F53A9.8	K03H6.7	T07H3.3	T08A9.12	Y46C8AL.3	Y46C8AL.4	Y54G2A.8	ZK666.6	ZK666.7
GO:BP	Pattern specification process	GO:0007389	0.000100515	7	C29F3.2	F52D2.4	F52E1.1	H31G24.4	K02B9.1	W03C9.7	ZK678.5
GO:BP	Segmentation	GO:0035282	0.000191639	5	C29F3.2	F52D2.4	H31G24.4	K02B9.1	ZK678.5
GO:BP	Blastoderm segmentation	GO:0007350	0.000191639	5	C29F3.2	F52D2.4	H31G24.4	K02B9.1	ZK678.5
GO:BP	Response to external stimulus	GO:0009605	0.000354968	15	C37A5.3	F21F8.4	F28D1.3	F28D1.5	F28G4.1	F49E12.1	F53A9.8	K03H6.7	T07H3.3	T08A9.12	Y46C8AL.3	Y46C8AL.4	Y54G2A.8	ZK666.6	ZK666.7
GO:BP	Female gamete generation	GO:0007292	0.00587274	6	C10H11.10	F52D2.4	H31G24.4	K02B9.1	T11F8.3	ZK1127.1
GO:BP	Regionalization	GO:0003002	0.00932917	5	C29F3.2	F52D2.4	H31G24.4	K02B9.1	ZK678.5
GO:BP	Embryo development	GO:0009790	0.00936836	10	C10H11.10	C29F3.2	F43D9.4	F52D2.4	F52E1.1	H31G24.4	K02B9.1	T11F8.3	W03C9.7	ZK678.5
GO:BP	Intein-mediated protein splicing	GO:0016539	0.0120723	3	C29F3.2	K02E2.2	ZK678.5
GO:BP	Protein splicing	GO:0030908	0.0120723	3	C29F3.2	K02E2.2	ZK678.5
GO:BP	Oogenesis	GO:0048477	0.0176093	5	F52D2.4	H31G24.4	K02B9.1	T11F8.3	ZK1127.1
GO:BP	Response to stress	GO:0006950	0.0176382	16	C37A5.3	F21F8.4	F28D1.3	F28D1.5	F28G4.1	F43D9.4	F49E12.1	F53A9.8	K03H6.7	T07H3.3	T08A9.12	Y46C8AL.3	Y46C8AL.4	Y54G2A.8	ZK666.6	ZK666.7
GO:BP	Cellular process involved in reproduction in multicellular organism	GO:0022412	0.0401612	6	C10H11.10	F52D2.4	H31G24.4	K02B9.1	T11F8.3	ZK1127.1
GO:BP	Protein autoprocessing	GO:0016540	0.0403903	3	C29F3.2	K02E2.2	ZK678.5
GO:CC	Extracellular region	GO:0005576	0.000123246	13	B0280.5	C07G2.1	C08F11.11	C29F3.2	C49H3.16	F28D1.3	F28D1.5	F59D8.1	H02I12.1	R11G11.14	W07B8.4	ZK1251.2	ZK678.5
GO:CC	Germ plasm	GO:0060293	0.0390318	4	F52D2.4	F52E1.1	K02B9.1	W03C9.7
GO:CC	Pole plasm	GO:0045495	0.0390318	4	F52D2.4	F52E1.1	K02B9.1	W03C9.7
GO:CC	P granule	GO:0043186	0.0390318	4	F52D2.4	F52E1.1	K02B9.1	W03C9.7
P values were obtained using the hypergeometric Fisher test and g_profiler g_SCS method
