# Supplementary material for: Glycerol 3-phosphate phosphatase/PGPH-2 counters metabolic stress and promotes healthy aging via a glycogen sensing-AMPK-HLH-30-autophagy axis in C. elegans
Source: Nat Commun. 2023 Aug 25;14:5214. doi: 10.1038/s41467-023-40857-y (PMC10457390; doi:10.1038/s41467-023-40857-y)
Supplement: Supplementary file 13 — Supplementary Data 10 [file 41467_2023_40857_MOESM13_ESM.xlsx]

## Sheet: Table S10
Supplementary Table 10:		Autophagy gene expression fold change in WT, pgph-2 o/e, pgph-2 o/e; hlh-30 and hlh-30 animals.
	wt-1	wt-2	wt-3	wt-4	pgph-2 o/e - 1	pgph-2 o/e - 2	pgph-2 o/e - 3	pgph-2 o/e - 4	hlh-30 - 1	hlh-30 - 2	hlh-30 - 3	hlh-30 - 4	pgph-2 o/e; hlh-30 - 1	pgph-2 o/e; hlh-30 - 2	pgph-2 o/e; hlh-30 - 3	pgph-2 o/e; hlh-30 - 4
atg-2	0.748645	0.916219	1.32135	1.01379	0.733094	1.45526	0.939982	0.932164	0.732726	0.70597	0.732483	0.909071	1.09029	1.19007	1.03113	0.897688
atg-3	0.986688	1.04252	1.01857	0.952215	1.28107	1.24005	0.944397	1.23676	0.840982	0.780103	0.703572	0.896385	0.899687	0.914965	0.803062	0.874434
atg-4,1	0.929792	1.04882	1.08081	0.940577	1.36521	1.10529	1.14821	1.27928	1.00599	0.984093	0.857095	1.10507	1.00911	0.980224	1.00907	1.12071
atg-4,2	0.770486	1.21054	1.00079	1.01818	0.478171	0.872355	0.888986	0.603625	1.32957	1.49022	1.0981	1.13326	1.30092	1.24229	1.04004	1.0583
atg-5	1.079	0.9727	0.945878	1.00242	0.835194	0.903195	0.983697	1.00385	0.974971	1.13035	1.11457	1.03496	1.06862	0.984103	1.00763	1.05212
atg-6	1.0249	0.911157	1.27177	0.792166	0.907699	1.46413	1.14925	1.04335	0.848693	0.981453	0.977293	0.991013	1.18197	1.25068	1.11448	1.00491
atg-7	1.06662	1.04632	0.962547	0.924515	1.04853	1.13123	1.07056	0.96231	0.999432	1.02485	0.97018	0.903369	1.01062	1.00519	1.01327	0.997443
atg-8,1	0.889852	0.896381	1.21852	0.995246	1.21852	1.46995	1.2202	1.26767	0.724091	0.641342	0.677111	0.946324	1.13748	1.17023	1.01578	1.0171
atg-8,2	0.770041	1.03821	1.21391	0.977836	1.98697	1.47946	1.13229	1.36474	0.530382	0.483627	0.630195	0.540657	0.741679	0.699735	0.660121	0.661301
atg-9	0.862039	1.03731	1.1632	0.937443	1.20681	1.25458	0.943362	1.04924	0.728823	0.79256	0.886729	1.03449	0.9877	1.11227	0.947809	0.988039
atg-10	1.18724	1.14288	0.846449	0.823433	1.44334	1.04408	0.404723	0.964752	0.561888	0.64335	1.52104	0.346051	0.453209	0.660662	1.13934	0.933309
atg-13	0.975681	0.927713	1.13027	0.96634	0.693994	1.40806	1.15772	0.921595	0.798025	0.927278	0.867856	0.912958	0.878604	0.74712	0.93746	0.918717
atg-16,1	1.01001	0.919651	1.13823	0.932112	0.45607	1.08648	0.717072	0.772275	1.05514	0.975781	1.22533	1.23093	1.16611	0.835032	0.960028	1.0051
atg-16,2	1.02048	0.928214	1.01824	1.03307	0.559073	1.00788	0.750879	0.747718	0.948129	0.842329	1.02347	1.0663	1.3577	1.21174	1.18798	1.33183
atg-18	0.947346	1.02581	1.05001	0.976843	1.63214	1.20492	1.12941	1.18004	0.750474	0.763527	0.740084	0.78853	0.712312	0.736039	0.767095	0.774927
