# Supplementary material for: Glycerol 3-phosphate phosphatase/PGPH-2 counters metabolic stress and promotes healthy aging via a glycogen sensing-AMPK-HLH-30-autophagy axis in C. elegans
Source: Nat Commun. 2023 Aug 25;14:5214. doi: 10.1038/s41467-023-40857-y (PMC10457390; doi:10.1038/s41467-023-40857-y)
Supplement: Supplementary file 14 — Supplementary Data 11 [file 41467_2023_40857_MOESM14_ESM.xlsx]

## Sheet: Table S11
Supplementary Table 11: C.elegans strains used in this study.
Genotype	Description
N2 Bristol (WT)	Wild-type
Control	N2; myo-2p::mcherry
pgph-2 o/e	pgph-2p::pgph-2; myo-2p::mcherry
daf-16 (mu86) I	Mutation in the daf-16 gene. Dauer defective and short-lived
pgph-2 o/e; daf-16 (mu86) II
hlh-30 (tm1978) IV	Mutation in the hlh-30 gene.
pgph-2 o/e; hlh-30 (tm1978) IV
eat-2(ad1116) II	Mutation in the eat-2 genes that leads to slow pumping. Long lived animals with reduced brood size.
Control; eat-2(ad1116) II
pgph-2 o/e; eat-2(ad1116) II
aak-2 (ok524) X	Mutation in the AMPK alpha 2 subunit gene. Short lived animals.
pgph-2 o/e ; aak-2 (ok524) X
hlh-30p::hlh-30::GFP + rol-6(su1006)
Control; hlh-30p::hlh-30::GFP + rol-6(su1006)
pgph-2 o/e; hlh-30p::hlh-30::GFP + rol-6(su1006)
pgph-2 o/e; aak-2 (ok524); hlh-30p::hlh-30::GFP + rol-6(su1006)
aak-2 (ok524) ; hlh-30p::hlh-30::GFP + rol-6(su1006)
lgg-1p::mCherry::GFP::lgg-1 + rol-6(su1006)
pgph-2 o/e ; lgg-1p::mCherry::GFP::lgg-1 + rol-6(su1006)
nhx-2p::mCherry::lgg-1
aak-2 (ok524); nhx-2p::mCherry::lgg-1
pgph-2 o/e; aak-2 (ok524); nhx-2p::mCherry::lgg-1
hlh-30 (tm1978); nhx-2p::mCherry::lgg-1
pgph-2 o/e; hlh-30 (tm1978); nhx-2p::mCherry::lgg-1
atg-18 (gk378)V	Mutation is the atg-18 gene. Short-lived and reduced brood size
pgph-2 o/e ; atg-18 (gk378)V
