# Supplementary material for: Glycerol 3-phosphate phosphatase/PGPH-2 counters metabolic stress and promotes healthy aging via a glycogen sensing-AMPK-HLH-30-autophagy axis in C. elegans
Source: Nat Commun. 2023 Aug 25;14:5214. doi: 10.1038/s41467-023-40857-y (PMC10457390; doi:10.1038/s41467-023-40857-y)
Supplement: Supplementary file 15 — Supplementary Data 12 [file 41467_2023_40857_MOESM15_ESM.xlsx]

## Sheet: Table S12
Table S12: Table showing software names and versions used for RNA-seq analysis
Analysis	Software	Version	Parameter	Remarks
Mapping	hisat2	2.0.5	Default	Mapping to a reference
Assembly	Stringtie	1.3.3b	Transcripts of class code type 'u'
Quantification	featureCounts	1.5.0-p3	Default
	DESeq2	1.20.0	|log2(FoldChange)| >= 1 & padj <= 0.05	For sample with bio- replicate
Differential Analysis	edgeR	3.22.5	|log2(FoldChange)| >= 1 & padj <= 0.05	For sample without bio- replicate
Enrichment Analysis	gprofiler online webase https://biit.cs.ut.ee/gprofiler/gost		padj < 0.05	For GO
