# Supplementary material for: Glycerol 3-phosphate phosphatase/PGPH-2 counters metabolic stress and promotes healthy aging via a glycogen sensing-AMPK-HLH-30-autophagy axis in C. elegans
Source: Nat Commun. 2023 Aug 25;14:5214. doi: 10.1038/s41467-023-40857-y (PMC10457390; doi:10.1038/s41467-023-40857-y)
Supplement: Supplementary file 17 — Source Data [file 41467_2023_40857_MOESM17_ESM.xlsx]

## Sheet: Fig. 1a
Fig. 1a	Oil red O staining quantification in Control and pgph-2 o/e day one adult animals treated or not with 2% glucose.
Control	pgph-2 o/e	Control (2% glucose)	pgph-2 o/e (2% glucose)
0.943651	0.637474	1.49011	0.577622
0.954816	0.475165	1.46159	1.11075
1.03674	0.843448	1.10098	0.992336
1.12423	0.770323	1.49811	0.840421
0.929725	0.662404	1.24521	0.726382
1.10687	0.890941	1.33167	0.735521
1.0431	0.717584	1.56215	0.84865
0.977174	0.500095	1.29834	1.03031
1.12038	0.657012	1.67341	1.19603
1.07428	0.751122	1.72441	0.793091
1.04523	0.817349	1.55653	0.901331
1.00126	0.847847	0.978869	0.76355
1.02828	0.372833	1.58278	0.729799
0.951805	0.693622	1.70181	0.735339
0.802531	0.638451	1.20981	0.945016
1.11445	0.760003	1.42822	0.809455
1.04444	0.867325	1.37242	0.725819
0.701056	0.716925	1.38509	0.894513
1.02591	0.655205	1.18234	0.829074
0.980818	0.612667	1.5135	1.24696
0.900434	0.412933	1.25103	0.596802
0.936715	0.678314	1.23698	1.8722
1.08394	0.725264	1.8099	0.718011
0.983245	0.406719	1.25562	0.698536
1.12217	0.373696	1.70796	0.732218
1.02825	0.341237	1.73492	0.801092
1.10216	0.502642	2.03637	0.962678
0.934557	0.394103	2.00562	1.22236
0.928548	0.362941	1.79363	1.27414
0.973244	0.307501	1.72187	1.27876
0.638504	0.670582	1.84345	1.10721
1.08354	0.378972	1.62215	1.38409
0.969824	0.373507	1.71715	0.561698
1.09856	0.325584	1.27249	0.435424
1.23639	0.323223	1.74652	1.29896
0.983977	0.307518	2.10047	1.05702
1.08212	0.420986	2.06839	0.857305
0.85939	0.289433	1.56974	1.455
0.906731	0.384443	2.0287	1.10977
0.931786	0.540187	2.55252	0.939731
0.886707	0.664677	1.50721	0.586254
1.20449	0.544187	2.07196	0.786705
1.10607	0.582878	2.24983	1.05857
1.02773	0.403691	1.85619	0.934308
1.22962	0.545654	2.64122	0.848303
1.10331	0.409899	2.45647	0.948845
1.04094	0.332094	2.33857	0.728176
0.907677	0.381306	2.14504	0.73324
0.829464	0.37786	2.23758	1.17628
1.08407	0.650558	2.02863	1.65182
1.15771	0.478314	2.39537	1.42644
1.01952	0.420552	2.26053	1.6908
1.07681	0.648104	2.29007	0.92283
0.838139	0.412026	2.31494	0.815398
0.917998	0.334026	2.08067	0.756675
0.907478	0.497313	2.16036	0.757587
0.959783	0.455979	2.71096	1.24059
1.07159	0.626472	2.65786	1.39274
0.946883	0.496592	2.52293	1.10023
0.82902	0.332274	2.53893	0.911829
1.06416	0.723979	2.62161	1.231
0.877855	0.516934	2.50397
1.07724	0.487083	2.22792
1.13287	0.59585	2.42273
1.24818	0.344457	2.5332
0.917356	0.709506	2.59855
1.00344	0.442221	2.8398
1.26425	0.290876	1.31405
0.848225	0.469549	1.60132
0.89712	0.340202	1.79672
1.16624	0.469278	1.69923
0.778442	0.596457	1.59392
0.916018	0.386774	1.5646
0.886842	0.748955	1.32188
0.848359	0.310347	1.71602
1.02131	0.46309	1.69264
0.857336	0.281633	1.65856
1.83652	0.292703	1.68187
1.05756	0.551663	1.92442
1.09432	0.241657	1.72794
0.623562	0.360823	1.60052
0.781844	0.304579	1.7325
1.04505	0.515091
0.696064	0.237446
1.11062	0.388738
0.735269	0.274503
1.32053	0.461747
0.754707	0.241999
0.448007	0.269369
0.93245	0.371076
0.92242	0.44014
0.740763	0.577081
0.800573	0.409009
1.2428	0.399468
1.33839	0.424872
1.06224	0.386429
1.40456	0.389812
0.954079	0.512676
1.30195	0.57605
1.2425	0.392481
1.03089	0.627961
1.02853	0.406562
1.20678	0.471348
0.679462
0.684049
0.774349
1.06088
0.94987
0.6047
0.664573
1.38061
0.976609
1.20298
0.999551
0.67005
1.0003
0.951413
0.894751
0.976349
0.764928
1.07003
0.88183
1.04838
1.03511
1.28888
0.745226
0.906594
1.16412
0.734757
0.943935
0.901211
1.06118
0.778784
1.05099
1.10182
1.03438
1.10083
1.01899
0.979362
1.35787
0.889635
0.822478
1.03547
1.29425
0.869007
1.11035
0.794034
1.14309
0.780992
0.988809
1.11665
1.11103
1.1561
0.817211
0.923641
0.894837
0.690335
1.03941
0.786223
0.83659
1.47566
1.06218
0.883718
0.646977
1.03267
0.913061
0.672914
0.649394
1.0749
0.58822
0.863984
0.762229
0.849868
1.18572
0.743034
1.09918
1.23317
1.05115
1.0815
1.33563
1.05288
0.992478
0.755139
1.29993
0.950515
1.19665
1.02665
1.14669
1.18527
1.0814
1.21812
0.982915
1.15364
1.24577
0.967846
0.708151
1.18504
1.09535
0.925509
1.03672
0.985055
1.04124
1.06257
1.0824
1.05778
1.00417
1.11174
1.06685
1.06451
1.06829

## Sheet: Fig. 1b
Fig. 1b	Pharyngeal contractions per minute in of control and pgph-2 overexpressing nematodes at indicated days of age at normal growth conditions.
	Control
Day 1	182	188	204	212	216	184	186	246	262	248	228	240	218	260	238	192	260	236	220	206	220	218	250	234	210	200	238	222	220	252
Day 3	148	172	186	172	200	214	130	180	180	222	92	210	150	138	162	84	170	142	202	218	178	124	140	126	224	244	226	190	246
Day 5	222	194	196	198	166	60	194	232	8	208	78	106	162	108	154	174	172	180	126	22	144	84	68	232	158	30	0	174
Day 7	108	4	184	166	64	8	148	110	116	92	118	100
	pgph-2 o/e
Day 1	176	228	206	148	108	62	140	176	206	198	168	186	194	218	246	238	218	228	172	234	204	224	198	250	230	228	218	220	240
Day 3	236	176	90	170	210	192	166	202	162	198	150	152	118	230	250	248	232	220	196	230	208	232	212	244	210	220	222	238	226
Day 5	200	208	154	178	180	180	210	212	180	184	222	196	156	180	210	208	150	170	228	230	154	64	116	166	74	236
Day 7	6	166	168	10	228	194	126	126	192	192	156

## Sheet: Fig. 1c
Fig. 1c	Pharyngeal contractions per minute in control and pgph-2 o/e animals at indicated days of age grown on plates supplemented with 2% glucose.
	Control - gluc
Day 1	136	222	126	218	150	180	180	208	230	168	216	222	238	226	224	228	220	198	254	228	234	262	240	248	212	220	216	238	240	222	252	220	218	250	234	210	200	238	22	220	222	234	252	206	212	218	252	206	200
Day 3	184	110	46	36	44	60	142	72	148	84	168	194	198	198	204	176	200	6	184	158	188	180	178	50	110	106	196	246	0	184	234	236	30	70	30	258	230	206	256	240	230	234	230	208	220	230	238	240	228
Day 5	224	84	150	176	172	70	178	176	174	74	34	214	218	194	198	192	148	78	154	186	62	108	124	134	196	52	174	218	218	106	218	236	198	132
Day 7	184	58	154	20	100	172	70	194	138	32	80	190	78	8	16	74	152	8	38	98	12	100	78	90	14	26	4	102	68	54	58	120	164	78	30	154	192	74	128	178	6	166	36	14	164	140	112	80	180
Day 10	99	39	27	14	71	12	22	10	18	20	60	42	32	14	10	20	16	18	20	24	28
	pgph-2 o/e - gluc
Day 1	218	62	120	154	166	218	234	252	214	236	198	208	232	222	240	236	218	200	206	234	228	232	240	236	234	204	232	236	228	234	204	224	198	250	230	228	218	220	240	156	212	224	226	212	218	186	178	182	220
Day 3	106	108	174	34	218	94	220	156	152	168	180	170	216	214	206	202	206	242	210	156	180	222	236	240	220	206	238	238	240	204	172	150	238	242	226	266	270	224	230	250	194	220	254	250	228	240	238
Day 5	166	122	160	152	196	208	240	226	202	192	198	246	210	206	266	192	188	218	138	204	230	212	248	170	114	174	182	198	236	160	200
Day 7	172	222	80	164	178	116	76	210	76	90	122	124	150	116	168	170	42	204	180	210	176	68	124	68	80	156	130	218	190	250	180	234	222	230	176	228	250	232	228	240	220	216
Day 10	101	46	98	72	99	70	120	66	20	22	78	100	40	48	44	126	80	10	30	40
[truncated: 6 more columns]

## Sheet: Fig. 1d
Fig. 1d	Locomotion analysis as measured by body bends per second of pgph-2 overexpressing animals in comparison to controls.
Day 9			Day 12
Control	pgph-2 o/e		Control	pgph-2 o/e
0.0783	0.3055		0.0679	0.2374
0.1697	0		0	0
0.1402	0.2037		0.0932	0.2376
0.1646	0.1731		0.0679	0.0339
0.2037	0.2241		0.1697	0.0733
0.194	0.3394		0.0339	0.2716
0.1697	0.2716		0.0935	0.163
0	0.3074		0.1018	0.1018
0.1692	0.2376		0.0679	0
0.0861	0.2471		0	0
0.0339	0.3576		0.3055	0.0899
0.1018	0.0743		0.1018	0.2381
0	0.2037		0.2037	0
0.0679	0.2716		0.0339	0.0677
0.1396	0.1656		0.0942	0.0405
0.2716	0.1347		0.1697	0.1018
0.1934	0.1959		0.0679	0.1787
0.0679	0.2716		0.1358	0.1358
0.1358	0.2615		0.0516	0.2037
0.0339	0.2191		0.0712	0.1018
0.2037	0.0886		0	0.2037
0.212	0.3394		0.097	0.045
0.134	0.1429		0	0.0407
0.2037	0.1697		0.0679	0.3215
0.2241	0.1697		0.0339	0.0339
0	0.2948		0.0339	0.1018
0.2037	0.1025		0.1874	0.1018
0.194	0.3055		0.0437	0
0.1018	0.3106		0.0679	0.1018
0.0862	0.3734		0	0.2037
0.1358	0		0	0.3055
0.1501	0.1358		0	0.2037
0.1018	0.155		0.0679	0.1018
0.1697	0.1697		0.1018	0.1761
0.1697	0.1917		0.1358	0.0339
0.2037	0.1494		0	0.2507
0.0679	0.1977		0.0679	0.1923
0.2549	0.1743		0.1697	0.0989
0.1342	0.2051		0.0487	0
0.2376	0.1403		0.0339	0.1161
0.3055	0.1827		0.0385	0.1842
0.0823	0.3125		0.1538	0.221
0.201	0.1477		0.2381	0.1386
0.2882	0.1058		0.0504	0.0737
0	0.217		0.076	0.1105
0.1123	0.0843		0	0.0737
0.0385	0.139		0.0874	0.221
0.0339	0.3012		0.0874	0
0	0.1229		0.1311	0.0583
0	0.2349		0	0.1358
0.3055	0.2378		0.1311	0
0.1333	0.2		0	0.2037
0.0418	0.4053		0.0874	0.1697
0.2004	0.3283		0	0.0679
0.0691	0.3055		0.1748	0.2376
0.1358	0.1566		0.1311	0.0679
0.1697	0.2716		0.2622	0.0339
0.1585	0.3734		0.2622	0.3055
0.3055	0.2716		0.0874	0.0339
0.1697	0.2716		0	0
0.3055	0.1524		0	0.0339
0.0909	0.0339		0.0972	0.2988
0.0679	0.1697		0.1835	0.1119
0	0.2037		0	0.1538
0.3055	0.1697		0.096	0.2185
0.2785	0.087		0.0679	0.2037
0.2716	0.3096		0	0.0679
0.4024	0.3484		0.2334	0.1697
0.1358	0.1757		0.0679	0
0	0.2172		0.0339	0.1697
0.3734	0.1791		0	0.2037
0	0.1358		0.1018	0.1018
0	0.2376		0.1358	0.1697
0.2376	0.2376		0.1697	0.1046
0.1254	0.0339		0.1651	0.1429
0	0.2716		0.1697	0.0494
0.2716	0.3394		0.1571	0.0772
0.266	0.2716		0	0.1358
0.1697	0.2716		0	0.1706
0.1661	0.2716		0.1079	0.1697
0.0952	0.2716		0	0.1358
0.2445	0.2037		0.1429	0.2037
0.1455	0.2122		0.1455	0
0.2011	0.1653		0.2055	0.1697
0.1572	0.1358		0.1638	0.0776
0.1927	0.2376		0	0.1193
0.25	0.1818		0.0823	0
0.2191	0.3886		0.0679	0.3734
0.1548	0.2179		0.1018	0.1358
0.2037	0.1868		0.1697	0.2716
0.2237	0.3003		0.2376	0.2037
0.2589	0.0858		0.1521	0.1358
0.165	0.2574		0.2376	0.2037
0.0339	0.1221		0	0.3055
0.1697	0.1832		0.1358	0.1358
0.1697	0.2633		0	0.114
0	0.2566		0	0
0.2716	0.1548		0.0886	0.1358
0	0.5771		0.1018	0.2037
0.2716	0.2463		0.0449	0.1018
0.4413	0.2037		0.1018	0.1697
0.2037	0.3055		0.0688	0.3394
0.3055	0.2237		0	0.1697
0.0364	0.2716		0.1394	0.3315
0	0.3734		0	0.3023
0.1358	0.2037		0.1429	0.2549
0.3165	0.1358		0	0.161
0.2037	0.7098		0	0.2037
0.0679	0.3394		0.1429	0.4324
0.2037	0.3055		0.097	0.1358
0.0627	0.3322		0.2015	0.137
0.2091	0.2347		0.0792	0.1697
0.1791	0.1542		0.0514	0.0679
0.1246	0.3261		0.1028	0.1697
0.2162	0.4413		0.1567	0.2716
0.0992	0.3394		0	0.1697
0.1383	0.2037		0.2037	0.2376
0.3005	0.3734		0.1498	0.1358
0.0797	0.2404		0	0.2037
0.3055	0.2376		0	0
0	0.4073		0	0.1697
0.2716	0.2993		0.0683	0.1358
0	0.4752		0	0.096
0.2376	0.5431		0.2311	0.2381
0.1697	0.2037		0.0688	0.1483
0.2037	0.1358		0.1803	0.2232
0.2376	0.4073		0	0.1646
0.3734	0.1697		0.1937	0.3079
0.2376	0.3734		0	0.1026
0.3734	0.1697		0.1697	0.2053
0.2376	0.2063		0.0679	0.1368
0.2716	0.3679		0.0679	0.2737
0.2037	0.3274		0.2376	0.2022
0.1697	0.2915		0.0679	0.0342
0.0679	0.1749		0.1402	0.1368
0.2037	0.2037		0	0.2108
0.2376	0.4118		0.1538	0.0351
0.1325	0.2457		0.0485	0.1277
0.2058	0.3155		0.291	0.1582
0.1697	0.3055		0.1912	0.1773
0.3055	0.2376		0.2037	0.0788
0.1617	0.1358		0.0679	0.2716
0	0.2716		0.2376	0.0339
0.1697	0.2376		0.2376	0.1358
0	0.3055		0	0.2376
0.1018	0.2716		0	0.2037
0.0339	0.1018		0.1697	0.2037
0.2376	0.1933		0.1358	0.1697
0.2376	0.2037		0.2376	0.3055
0.2037	0.2716		0.2037	0.2376
0.2376	0.0679		0.1697	0.3513
0.1018	0.2716		0.0679	0.1646
0.2766	0.1697		0.1697	0.3055
0.3597	0.2376		0	0.1697
0	0.3815		0.2795	0.1697
0.1697	0.1358		0.1743
0.1358	0.2334		0.1787
0.1458	0.3055		0.1871
0.1697	0.3669		0.0504
0.3387	0.2425		0.2322
0.1771	0.1749		0.1018
0.2376	0.2332		0.1358
0.2716	0.2385		0.1697
0.3734	0.1193		0.0339
0.3734	0.3394		0.1018
0	0.1898		0
0.0603	0.3096		0.1358
0.1675	0.1697		0.2376
0.2297	0.2037		0
0.1429	0.1697		0
0.1667	0.0679		0.1697
0.2015	0.2376		0.2462
0.3083	0.1557		0.1171
0.1789	0.1358		0.1697
0.2232	0.0679		0.1018
0.1347	0.1852		0.2376
0.2037	0.208		0.1018
0.2037	0.2376		0.3215
0.3055	0.4752		0.1837
0.2376	0.2508		0.1455
0.2037	0.073		0.1048
0.2037	0.1461		0
0.2376			0.2716
0.1018			0.1358
0.1667			0.1018
0.1358			0.1358
0.1697			0.1018
0.0903			0
0.1837			0
0.1018			0
0.2128			0.2716
0			0.0339
0.1018			0.2716
0.4493			0.1018
0.2716			0
0.2376			0
0			0.0695
0.0679			0
0.2716			0.0339
0			0.1697
0.2731			0
0.2731			0
0			0.0749
0.0909			0
			0.1743
			0.1952
			0.194
			0
			0.0903
			0.1313
			0.0823
			0.0823
			0.1955
			0.0339
			0.0339
			0
			0.1018
			0
			0
			0
			0
			0
			0
			0
			0.0878
			0
			0
			0.1743
			0
			0.0805
			0.2549
			0.0909
			0
			0.0339
			0.1018
			0
			0.1358
			0.0339
			0
			0.0679
			0.1358
			0.0679
			0.2037
			0.1697
			0.0679
			0.0339

## Sheet: Fig. 1e
Fig. 1e	Locomotion analysis as measured by body bends per second of pgph-2 overexpressing animals in comparison to controls on plates supplemented with 2% glucose.
Day 9			Day 12
Control	pgph-2 o/e		Control	pgph-2 o/e
0.154739	0.169722		0.0339443	0.271555
0	0.362319		0	0.23761
0.434028	0.271555		0.101833	0.373388
0.23761	0.373388		0.135777	0.407332
0.033944	0.23761		0.214286	0.135777
0.203666	0.373388		0	0.171292
0.243309	0.282985		0.0339443	0.203666
0.139034	0.067889		0	0.244379
0.278067	0.271555		0.135777	0.26264
0.104275	0.271555		0.1287	0.135777
0.45186	0.340368		0	0.23761
0.243309	0.339443		0	0.0339443
0.098474	0.333333		0	0.0339443
0.295421	0.169722		0.135777	0.0678887
0.248756	0.0678887		0	0.169722
0.290487	0.0678887		0.135777	0.23761
0	0.0678887		0.0678887	0.299103
0.135777	0.462768		0.203666	0.339443
0.101833	0.160514		0	0.0339443
0.067889	0.0339443		0	0.101833
0.135777	0.169722		0	0.161551
0.164541	0.305499		0.0339443	0.0678887
0.101833	0.0339443		0	0.203666
0.289855	0.135777		0	0.169722
0.111359	0.183936		0.0339443	0.0339443
0.135777	0.207972		0.0339443	0.101833
0.169722	0.14733		0	0.271555
0	0.0379075		0.135777	0.203666
0.127796	0.151134		0.0690608	0.305499
0.169722	0.135777		0	0.169722
0.0368324	0.0678887		0.169722	0.169722
0.276625	0.339443		0	0.209424
0.0678887	0.101833		0.213068	0.256082
0	0.23761		0	0.17762
0.203666	0.203666		0.0355619	0.284192
0.203666	0.0339443		0.213371	0.17762
0.0339443	0.0678887		0.142247	0.191693
0.139795	0.149421		0.075815	0.17762
0.23761	0.561272		0.142247	0.142096
0.0678887	0.161943		0.131119	0.035524
0	0.186776		0.0711238	0.390764
0.207039	0.241379		0.177809	0.18797
0.135777	0.033944		0.0355619	0.23761
0.0386399	0.42337		0.169722	0.23761
0.101833	0.135777		0.0339443	0.336889
0.11853	0.509165		0.0339443	0.387973
0.169722	0		0.124688	0.373388
0.135777	0.203666		0	0
0.0339443	0.305499		0.0678887	0.212239
0.203666	0.373388		0.0339443	0.282986
0	0.23761		0.203666	0.285714
0.0339443	0.407332		0	0.135777
0.0339443	0.339476		0.0678887	0.305499
0.0678887	0.339476		0	0.169722
0.0339443	0.242483		0.0678887	0.373388
0.135777	0.32769		0.135777	0.203666
0.144823	0.373388		0.0698812	0
0.407332	0.23761		0.192061	0.101833
0.067889	0.305499		0.203666	0.23761
0	0.146897		0.135777	0.26687
0	0.23761		0.135777	0.23761
0.373388	0.101833		0.0339443	0.0678887
0	0.465116		0.135777	0.203666
0.033944	0.067889		0.23761	0.0678887
0	0.271555		0.101833	0.135777
0.069252	0.23761		0	0.0339443
0.23761	0.203666		0.0339443	0.184911
0.033944	0.271555		0	0.101833
0.101833	0.373388		0	0.210971
0.074906	0.101833		0.0747105	0.0596303
0.169722	0.299738		0.0678887	0.203666
0.067889			0.135777	0.203666
0.067889			0	0
0			0.094162	0.101833
0.067889			0.0339443	0.0339443
0.135777			0.0339443	0.0797448
0			0.0339443	0.0339443
0.169205			0.0339443	0.0339443
0.067889			0.0339443	0.0494315
0.101833			0	0.058309
0			0.0339443	0
0.067889			0.0339443	0.135777
0.135777			0.0678887	0.135777
0.203666			0	0.0678887
0.067889			0.0678887	0.169722
0.135777			0	0.101833
0			0	0.241838
0.067889			0.0339443	0.152362
0.067889			0.113208	0.0678887
0.227687				0.0765697
0.121114				0.132861
0.265655				0.0678887
0				0.0678887
0.101833				0.044287
0				0
0.101833				0.0339443
0.103199				0.0343879
0.169722				0.0823045
0.135777				0.241158
0.169722				0.135777
0.033944				0.1287
0.23761
0.222222
0

## Sheet: Fig. 1f
Fig. 1f	Percent survival of control vs pgph-2 o/e animals on normal growth medium.
Days	Control	pgph-2 o/e
0	100	100
1	100	100
2	100	100
3	100	100
4	100	100
5	100	100
6	100	100
7	100	100
8	100	100
9	96.9697	99.2806
10	94.8052	97.1223
11	90.9091	95.6835
12	80.9524	89.2086
13	79.6537	87.7698
14	68.8312	77.6978
15	59.7403	69.7842
16	44.5887	53.9568
17	33.0073	40.7221
18	23.7421	35.6319
19	12.7396	13.2347
20	12.7396	13.2347
21	12.7396	13.2347
22	9.26519	11.1986
23	3.47445	3.05416
24	0	0
25
26
27
28

## Sheet: Fig. 1g
Fig. 1g	Percent survival of control vs pgph-2 o/e animals on plates supplemented with 2% glucose.
Days	Control	pgph-2 o/e
0	100	100
1	100	100
2	100	100
3	100	100
4	100	100
5	100	100
6	100	100
7	100	100
8	100	100
9	98.8571	100
10	96	98.9011
11	88	98.9011
12	88	98.9011
13	52	86.8132
14	36.5714	75.8242
15	22.2857	61.5385
16	18.8571	53.8462
17	6.85714	28.5714
18	2.85714	15.3846
19	0	9.89011
20		4.3956
21		0
22
23
24
25
26

## Sheet: Fig. 1h
Fig. 1h	Brood size in eat-2, control; eat-2, and pgph-2 o/e; eat-2 animals grown on normal growth conditions or plates supplemented with 2% glucose.
eat-2	Control; eat-2	137; eat-2		eat-2	Control ; eat-2	137; eat-2
42	22	23		51	53	41
15	23	10		81	42	27
40	58	12		32	28	35
39	12	18		44	68	51
33	15	15		44	71	43
30	15	3		56	52	19
19	33	19		58	35	55
37	22	10		21	25	53
34	44	14		43	45	23
49	24	2		47	56	54
48	24	20		38	70	19
13	10	21		71	32	50
15	38	9		64	33	34
10	35	13		56	12	37
27	21	4		43	41	21
18	26	0		17	32	20
31	15	2		12	23	33
9	19	0		73	80	30
20	12	6		91	84	43
52	1	12		99	12	27
12	10	12		73	88	30
56	27	12		124	53	36
27	23	23		15	95	29
27	14	4		75	58	52
15	0	2		81	63	51
6	5	1		64	30	49
3	1	1		77	91	40
6	0	18		68	110	34
23	3	18		88	57	14
13	16	7		91	59	55
3	11	16				51
1	3
23	6
11	6
13
19
12

## Sheet: Fig. 1i
Fig. 1i	Body bends per second in control, pgph-2 o/e, daf-16, and pgph-2 o/e; daf-16 animals at days 9 and 12 grown on plates supplemented with 2% glucose.
Day 9					Day 12
Control	pgph-2 o/e	daf-16	pgph-2 o/e; daf-16		Control	pgph-2 o/e	daf-16	pgph-2 o/e; daf-16
0.154739	0.169722	0	0.262697		0	0.18797	0	0.0339443
0	0.362319	0	0.135777		0.0355619	0.23761	0.0691563	0.0678887
0.434028	0.271555	0.067889	0.203666		0.213371	0.23761	0.0691563	0
0.23761	0.373388	0.033944	0.135777		0.142247	0.336889	0	0.135777
0.033944	0.23761	0	0.169722		0.075815	0.387973	0	0.284192
0.203666	0.373388	0.067889	0.101833		0.142247	0.373388	0	0
0.243309	0.282985	0	0.279018		0.131119	0	0	0.111899
0.139034	0.067889	0	0.169722		0.0711238	0.212239	0	0.149198
0.278067	0.271555	0.053706	0.169722		0.177809	0.282986	0	0.074599
0.104275	0.271555	0	0.135777		0.0355619	0.285714	0	0.223797
0.45186	0.340368	0.033944	0.101833		0.169722	0.135777	0	0.186498
0.243309	0.339443	0	0.203666		0.0339443	0.305499	0	0
0.098474	0.333333	0.069808	0.305499		0.0339443	0.169722	0	0.087108
0.295421	0.186776	0	0.407332		0.124688	0.373388	0	0.074599
0.248756	0.241379	0	0.135777		0	0.203666	0	0
0.290487	0.0339443	0	0.06192		0.0678887	0	0	0.0372995
0	0.42337	0	0.085837		0.0339443	0.101833	0	0.191205
0.135777	0.135777	0	0.169722		0.203666	0.23761	0	0
0.101833	0.509165	0.033944	0.203666		0	0.26687	0	0.0372995
0.067889	0	0.140318	0.203666		0.0678887	0.23761	0	0
0.135777	0.203666	0	0.033944		0	0.305499	0	0.149198
0.164541	0.305499	0	0.191939		0.0678887	0	0.033944	0.074599
0.101833	0.373388	0	0.169722		0.135777	0.271555	0	0.186498
0.289855	0.23761	0	0.033944		0.0698812	0.033944	0	0.074599
0.144823	0.407332	0	0.271555		0.192061	0.033944	0	0
0.407332	0.339476	0	0.23761		0.203666	0.135777	0	0
0.0678887	0.339476	0	0.05048		0.135777	0.271555	0	0.033944
0	0.242483	0	0.22409		0.135777	0.271555	0	0
0	0.32769	0	0.169722		0.0339443	0.300842	0	0
0.373388	0.373388	0	0.135777		0.135777	0	0	0.037037
0	0.23761	0	0.101833		0.23761	0.257827	0.033944	0.018519
0.0339443	0.305499	0	0.144718		0.101833	0.100756	0	0
0	0.146897	0	0.101833		0.23761	0.302267	0.033944	0.271555
0.0692521	0.23761	0	0.0560224		0	0.104822	0	0.169722
0.23761	0.101833	0	0.0678887		0	0	0	0
0.0339443	0.465116	0	0		0	0.104822	0	0
0.101833	0.0678887	0	0.271555		0	0.034941	0	0
0.0749064	0.271555	0.0700771	0.0339443		0	0.244584	0	0.067889
0.169722	0.23761	0	0.101833		0	0.274941	0	0.135777
0.0678887	0.203666	0	0.188442		0.067889	0.211119	0	0.067889
0.0678887	0.271555	0.0339443	0.169722		0.101833	0.070373	0	0.305499
0	0.373388	0	0.0678887		0.135777	0.351865	0	0
0.0678887	0.101833	0	0.135777		0.067889	0	0	0
0.135777	0.299738	0	0.403877		0.101833	0.347395	0	0
0	0.305499	0	0.0339443		0.135777	0.197863	0	0
0.169205	0.438404	0	0		0	0.271555	0	0.135777
0.0678887	0.407332	0	0.0339443		0	0	0	0.234192
0.101833	0.339443	0	0.0678887		0.101833	0.0858	0	0
0	0.169722	0	0.101833		0.135777	0.171038	0	0.054615
0.0678887	0.407332	0	0.135777		0.271555		0	0
0.135777	0.443656	0	0.23761		0.23761		0	0.213068
0.203666	0.467727	0	0		0.203666		0	0.426136
0.0678887	0.428571	0	0.23761		0.23761		0	0
0.135777	0.380952	0	0.0678887		0		0	0
0	0.46083	0	0		0		0	0
0.0678887	0.339443	0	0.0339443		0		0	0
0.0678887	0.3327	0	0.101833		0			0
0.227687	0.509165	0	0.23761		0.300978			0
0.121114	0.509165	0	0		0.203666			0
0.265655	0.451264	0	0.112803		0.26362			0
0	0.475221	0	0.135777					0
0.101833	0.515818	0	0.0339443
0	0.584594	0.0762195	0.113058
0.101833	0.383409	0.0678887	0.246184
0.103199	0.488021	0	0.101833
0.169722	0.373388	0.041876	0.0678887
0.135777	0.543109	0.209644	0.0415973
0.169722	0.344658	0.0678887	0.0678887
0.0339443	0.588813	0.373388	0.271555
0.23761	0.543109	0.305499	0.0339443
0.222222	0.509165	0.203666	0.0678887
0	0.577054	0.203666	0.169722
0.373388	0.543109	0.271555	0.305499
0.475221	0.441276	0.23761	0.169722
0.373388		0.339443	0.135777
0.407332		0.264026	0.407332
0.407332		0.294985	0
0.23761		0.271555	0.339443
0.339443		0.373388	0.0339443
0.23761		0.219974	0.23761
0.407332		0.21106	0.203666
0.339905		0.203666	0.203666
0.509857		0.101833	0.339443
0.305914		0.23761	0.271555
0.407886		0.203666	0.23761
0.373895		0.272572	0.305499
0.509857		0.0678887	0.23761
0.339905		0.169722	0.407332
0.351494		0.271555	0.509165
0.373895		0.101833	0.358852
0.407886		0.0678887	0.373388
0.305499		0.203666	0.279525
0.543109		0.135777	0.394564
0.271555		0.271555	0.273651
0.509165		0.339443	0.339443
0.373388		0	0.23761
0.509165			0.339443
0.407332			0.340716
0.428571			0.428135
0.494315			0.340716
0.419287			0.319262
			0.191205
			0.439399
			0.342936
			0.306644
			0.477002
			0.477002

## Sheet: Fig. 1j
Fig. 1j	Percent survival of control, pgph-2 o/e, pgph-2; daf-16 and daf-16 animals on plates supplemented with 2% glucose.
Days	Control	pgph-2 o/e	daf-16 (mu86)	pgph-2o/e; daf-16 (mu86)
0	100	100	100	100
1	100	100	100	100
2	100	100	100	100
3	100	100	100	100
4	100	100	100	100
5	100	100	100	100
6	100	100	100	100
7	100	100	100	100
8	97.6378	100	95.7447	98.5782
9	93.3071	100	90.6915	96.6825
10	85.4331	100	73.6702	90.0474
11	81.8898	100	71.8085	89.0995
12	73.622	97.7273	59.8404	77.7251
13	66.9291	94.3182	43.617	68.7204
14	48.8189	82.9545	19.6809	42.654
15	43.7008	70.4545	13.2979	27.9621
16	33.8583	55.6818	7.97872	20.8531
17	27.5591	39.7727	3.19149	13.2701
18	16.9291	25	0	6.16114
19	10.2362	19.3182		3.79147
20	2.75591	6.81818		0.473934
21		4.54545		0
22	0	2.27273
23		0
24
25
26

[truncated: 49 more sheets: Fig. 2a, Fig. 2b, Fig.2c, Fig. 2d, Fig. 2e, Fig. 3c, Fig. 3d, Fig. 3e, Fig. 4a, Fig. 4b, Fig. 4c, Fig. 4d, Fig. 4e, Fig. 5a, Fig. 5b, Fig.5c blots, Fig. 5c, Fig. 5d, Fig. 5f, Fig. 5g …]
